# Supplementary material for: Operator growth from global out-of-time-order correlators
Source: Nat Commun. 2023 Jun 9;14:3411. doi: 10.1038/s41467-023-39065-5 (PMC10256796; doi:10.1038/s41467-023-39065-5)
Supplement: Supplementary file 2 — Source Data [file 41467_2023_39065_MOESM2_ESM.xlsx]

## Sheet: Fig2a
stochastic model	t (dimensionless unit)	otoc (mean)	err	experiment:	t	otoc	error
1000 samples	1e-06	1	0		403.2	91.9533	2.45065
	0.002001	1.016	0.00396986		460.8	141.175	5.16533
	0.004001	1.027	0.00512809		518.4	209.923	11.731
	0.006001	1.037	0.00629847		576	308.339	24.9872
	0.008001	1.041	0.00673531		633.6	428.645	28.2012
	0.010001	1.045	0.00700172		691.2	655.312	63.9449
	0.012001	1.058	0.00779081		748.8	1092.36	184.691
	0.014001	1.075	0.00880071		806.4	1624.08	325.98
	0.016001	1.088	0.0101172		864	2199.84	68.4155
	0.018001	1.1	0.0106824		921.6	2787.51	85.984
	0.020001	1.109	0.0111015		979.2	3874.78	110.719
	0.022001	1.116	0.0114313		1036.8	4595.93	171.043
	0.024001	1.128	0.0119062		1094.4	5943.26	406.915
	0.026001	1.138	0.0122926		1152	7253.68	819.181
	0.028001	1.152	0.0130025
	0.030001	1.163	0.0136608	we rescale their time by 4000 to match out time unit
	0.032001	1.182	0.0151362
	0.034001	1.201	0.0160891
	0.036001	1.206	0.0163043
	0.038001	1.215	0.0167647
	0.040001	1.238	0.0175403
	0.042001	1.254	0.0184343
	0.044001	1.266	0.0190685
	0.046001	1.278	0.0195217
	0.048001	1.295	0.0199091
	0.050001	1.306	0.0203169
	0.052001	1.322	0.0206092
	0.054001	1.336	0.021108
	0.056001	1.35	0.0214467
	0.058001	1.37	0.0219905
	0.060001	1.379	0.0224023
	0.062001	1.402	0.0232581
	0.064001	1.419	0.0237909
	0.066001	1.433	0.0240018
	0.068001	1.447	0.0242028
	0.070001	1.465	0.0247667
	0.072001	1.475	0.0248595
	0.074001	1.489	0.0251896
	0.076001	1.51	0.0259726
	0.078001	1.524	0.026422
	0.080001	1.547	0.0270282
	0.082001	1.561	0.0272951
	0.084001	1.575	0.027985
	0.086001	1.594	0.0287052
	0.088001	1.615	0.0294558
	0.090001	1.636	0.0301399
	0.092001	1.653	0.0309119
	0.094001	1.666	0.0313916
	0.096001	1.682	0.0320297
	0.098001	1.697	0.0325
	0.100001	1.713	0.0326757
	0.102001	1.73	0.0329877
	0.104001	1.755	0.0334977
	0.106001	1.771	0.0339958
	0.108001	1.786	0.0345745
	0.110001	1.809	0.035267
	0.112001	1.834	0.0361629
	0.114001	1.849	0.0366544
	0.116001	1.868	0.0370128
	0.118001	1.889	0.0376576
	0.120001	1.904	0.0380293
	0.122001	1.929	0.0389291
	0.124001	1.938	0.0394171
	0.126001	1.948	0.039911
	0.128001	1.968	0.0405786
	0.130001	1.988	0.0412257
	0.132001	2.008	0.0417094
	0.134001	2.023	0.0419074
	0.136001	2.05	0.0424889
	0.138001	2.068	0.0430956
	0.140001	2.082	0.0436713
	0.142001	2.104	0.0444428
	0.144001	2.123	0.0449432
	0.146001	2.152	0.0462713
	0.148001	2.17	0.0467042
	0.150001	2.191	0.0473367
	0.152001	2.216	0.0481837
	0.154001	2.237	0.0487566
	0.156001	2.258	0.0493748
	0.158001	2.269	0.0497706
	0.160001	2.294	0.0505383
	0.162001	2.32	0.0512467
	0.164001	2.351	0.0524648
	0.166001	2.384	0.0534734
	0.168001	2.412	0.054564
	0.170001	2.434	0.0555043
	0.172001	2.466	0.0561783
	0.174001	2.506	0.0573869
	0.176001	2.532	0.0579857
	0.178001	2.569	0.0588617
	0.180001	2.596	0.0595847
	0.182001	2.622	0.060056
	0.184001	2.639	0.0608307
	0.186001	2.667	0.0614808
	0.188001	2.699	0.0625325
	0.190001	2.727	0.0631543
	0.192001	2.754	0.0641217
	0.194001	2.787	0.0653598
	0.196001	2.823	0.0667842
	0.198001	2.853	0.0679265
	0.200001	2.88	0.0686317
	0.202001	2.906	0.0697139
	0.204001	2.938	0.0704636
	0.206001	2.974	0.0715853
	0.208001	2.999	0.0723342
	0.210001	3.038	0.0734435
	0.212001	3.068	0.0741679
	0.214001	3.102	0.0752014
	0.216001	3.135	0.0759641
	0.218001	3.174	0.0768872
	0.220001	3.208	0.0778768
	0.222001	3.247	0.0789951
	0.224001	3.279	0.079621
	0.226001	3.314	0.0808328
	0.228001	3.348	0.0817409
	0.230001	3.385	0.0828471
	0.232001	3.418	0.0835479
	0.234001	3.46	0.0851331
	0.236001	3.498	0.0861941
	0.238001	3.54	0.0874875
	0.240001	3.581	0.088551
	0.242001	3.609	0.0893538
	0.244001	3.648	0.0905886
	0.246001	3.677	0.0912085
	0.248001	3.713	0.092245
	0.250001	3.76	0.0937827
	0.252001	3.82	0.0949559
	0.254001	3.86	0.0962063
	0.256001	3.893	0.0971751
	0.258001	3.94	0.0981735
	0.260001	3.985	0.0998536
	0.262001	4.023	0.10081
	0.264001	4.068	0.101842
	0.266001	4.102	0.102792
	0.268001	4.145	0.104359
	0.270001	4.183	0.105207
	0.272001	4.237	0.106791
	0.274001	4.272	0.107785
	0.276001	4.329	0.109466
	0.278001	4.364	0.110823
	0.280001	4.402	0.111745
	0.282001	4.455	0.113653
	0.284001	4.494	0.114539
	0.286001	4.532	0.115283
	0.288001	4.583	0.117076
	0.290001	4.633	0.118737
	0.292001	4.673	0.119818
	0.294001	4.72	0.121402
	0.296001	4.783	0.123439
	0.298001	4.831	0.12494
	0.300001	4.876	0.126097
	0.302001	4.93	0.127708
	0.304001	4.982	0.129145
	0.306001	5.038	0.131003
	0.308001	5.089	0.132622
	0.310001	5.148	0.13406
	0.312001	5.207	0.135929
	0.314001	5.265	0.137418
	0.316001	5.326	0.139554
	0.318001	5.382	0.140996
	0.320001	5.436	0.142155
	0.322001	5.486	0.144085
	0.324001	5.545	0.145819
	0.326001	5.606	0.147718
	0.328001	5.654	0.148628
	0.330001	5.717	0.150078
	0.332001	5.786	0.152353
	0.334001	5.852	0.154064
	0.336001	5.906	0.156011
	0.338001	5.976	0.158273
	0.340001	6.046	0.159961
	0.342001	6.112	0.162005
	0.344001	6.175	0.164071
	0.346001	6.238	0.165936
	0.348001	6.313	0.167741
	0.350001	6.381	0.170414
	0.352001	6.431	0.172305
	0.354001	6.497	0.173984
	0.356001	6.571	0.176896
	0.358001	6.634	0.178578
	0.360001	6.708	0.181001
	0.362001	6.769	0.183224
	0.364001	6.842	0.185422
	0.366001	6.928	0.187537
	0.368001	7.013	0.190329
	0.370001	7.091	0.192816
	0.372001	7.173	0.195549
	0.374001	7.256	0.198348
	0.376001	7.338	0.200978
	0.378001	7.402	0.202705
	0.380001	7.482	0.204655
	0.382001	7.557	0.206735
	0.384001	7.631	0.209363
	0.386001	7.714	0.211516
	0.388001	7.804	0.213497
	0.390001	7.871	0.216248
	0.392001	7.95	0.218576
	0.394001	8.022	0.220908
	0.396001	8.099	0.223363
	0.398001	8.17	0.225712
	0.400001	8.253	0.228274
	0.402001	8.348	0.230972
	0.404001	8.411	0.232861
	0.406001	8.507	0.235906
	0.408001	8.591	0.238597
	0.410001	8.694	0.241609
	0.412001	8.776	0.244081
	0.414001	8.872	0.247647
	0.416001	8.97	0.250243
	0.418001	9.064	0.253053
	0.420001	9.171	0.255834
	0.422001	9.287	0.259206
	0.424001	9.405	0.262629
	0.426001	9.51	0.264934
	0.428001	9.593	0.267681
	0.430001	9.689	0.270462
	0.432001	9.802	0.273539
	0.434001	9.903	0.276366
	0.436001	9.996	0.278592
	0.438001	10.091	0.281674
	0.440001	10.215	0.28509
	0.442001	10.318	0.287683
	0.444001	10.446	0.291709
	0.446001	10.565	0.295244
	0.448001	10.668	0.298749
	0.450001	10.783	0.302813
	0.452001	10.912	0.30562
	0.454001	11.041	0.310022
	0.456001	11.174	0.314882
	0.458001	11.29	0.318332
	0.460001	11.417	0.322231
	0.462001	11.546	0.325708
	0.464001	11.668	0.328377
	0.466001	11.782	0.330965
	0.468001	11.905	0.33536
	0.470001	12.034	0.33932
	0.472001	12.158	0.34353
	0.474001	12.281	0.347187
	0.476001	12.408	0.350546
	0.478001	12.546	0.355249
	0.480001	12.669	0.358628
	0.482001	12.827	0.362487
	0.484001	12.966	0.365944
	0.486001	13.103	0.369203
	0.488001	13.234	0.372112
	0.490001	13.383	0.376274
	0.492001	13.534	0.379902
	0.494001	13.674	0.383506
	0.496001	13.814	0.388124
	0.498001	13.958	0.391732
	0.500001	14.096	0.396073
	0.502001	14.253	0.401228
	0.504001	14.404	0.405356
	0.506001	14.577	0.410349
	0.508001	14.722	0.415422
	0.510001	14.88	0.419335
	0.512001	15.06	0.424137
	0.514001	15.249	0.429497
	0.516001	15.414	0.433512
	0.518001	15.582	0.438591
	0.520001	15.764	0.4439
	0.522001	15.918	0.448797
	0.524001	16.078	0.452332
	0.526001	16.242	0.45735
	0.528001	16.429	0.462743
	0.530001	16.598	0.46777
	0.532001	16.765	0.47355
	0.534001	16.955	0.479488
	0.536001	17.145	0.485019
	0.538001	17.343	0.490851
	0.540001	17.52	0.49656
	0.542001	17.697	0.502019
	0.544001	17.867	0.506847
	0.546001	18.057	0.512117
	0.548001	18.239	0.517855
	0.550001	18.432	0.523866
	0.552001	18.597	0.529631
	0.554001	18.785	0.535282
	0.556001	18.971	0.541608
	0.558001	19.183	0.547848
	0.560001	19.415	0.554435
	0.562001	19.642	0.560525
	0.564001	19.822	0.566248
	0.566001	20.047	0.572506
	0.568001	20.248	0.579374
	0.570001	20.446	0.586125
	0.572001	20.69	0.594098
	0.574001	20.903	0.600377
	0.576001	21.119	0.606456
	0.578001	21.366	0.613179
	0.580001	21.564	0.62026
	0.582001	21.81	0.627544
	0.584001	22.056	0.635157
	0.586001	22.268	0.641958
	0.588001	22.475	0.647729
	0.590001	22.723	0.65456
	0.592001	22.951	0.660406
	0.594001	23.198	0.66681
	0.596001	23.469	0.675308
	0.598001	23.716	0.682338
	0.600001	23.973	0.689508
	0.602001	24.227	0.69796
	0.604001	24.486	0.705264
	0.606001	24.736	0.712529
	0.608001	25.011	0.721032
	0.610001	25.28	0.730213
	0.612001	25.511	0.737277
	0.614001	25.776	0.745858
	0.616001	26.041	0.752168
	0.618001	26.293	0.758875
	0.620001	26.596	0.767822
	0.622001	26.879	0.776053
	0.624001	27.158	0.784029
	0.626001	27.437	0.792013
	0.628001	27.726	0.799216
	0.630001	28.018	0.808217
	0.632001	28.313	0.816042
	0.634001	28.606	0.824379
	0.636001	28.892	0.832746
	0.638001	29.189	0.840934
	0.640001	29.502	0.850265
	0.642001	29.814	0.858842
	0.644001	30.095	0.866644
	0.646001	30.397	0.875444
	0.648001	30.72	0.884263
	0.650001	31.025	0.892567
	0.652001	31.355	0.901295
	0.654001	31.663	0.909642
	0.656001	31.974	0.917756
	0.658001	32.311	0.927691
	0.660001	32.634	0.936179
	0.662001	32.995	0.94629
	0.664001	33.354	0.95582
	0.666001	33.685	0.965465
	0.668001	34.024	0.975436
	0.670001	34.376	0.985045
	0.672001	34.743	0.995096
	0.674001	35.104	1.0053
	0.676001	35.469	1.01381
	0.678001	35.824	1.02267
	0.680001	36.202	1.03242
	0.682001	36.58	1.04271
	0.684001	36.971	1.05222
	0.686001	37.353	1.06122
	0.688001	37.778	1.07314
	0.690001	38.161	1.08273
	0.692001	38.553	1.0932
	0.694001	38.95	1.10504
	0.696001	39.364	1.11533
	0.698001	39.738	1.12519
	0.700001	40.177	1.13763
	0.702001	40.607	1.14978
	0.704001	41.031	1.16169
	0.706001	41.426	1.17188
	0.708001	41.878	1.18252
	0.710001	42.272	1.19309
	0.712001	42.698	1.20404
	0.714001	43.148	1.21588
	0.716001	43.604	1.22818
	0.718001	44.045	1.24058
	0.720001	44.505	1.25469
	0.722001	44.984	1.26733
	0.724001	45.465	1.27931
	0.726001	45.918	1.29108
	0.728001	46.386	1.3057
	0.730001	46.854	1.3168
	0.732001	47.301	1.33041
	0.734001	47.76	1.3444
	0.736001	48.242	1.35698
	0.738001	48.694	1.37016
	0.740001	49.162	1.384
	0.742001	49.671	1.39904
	0.744001	50.196	1.41366
	0.746001	50.735	1.42788
	0.748001	51.234	1.43954
	0.750001	51.769	1.4553
	0.752001	52.273	1.46791
	0.754001	52.8	1.48284
	0.756001	53.307	1.49571
	0.758001	53.828	1.51105
	0.760001	54.402	1.52826
	0.762001	54.943	1.54396
	0.764001	55.507	1.55937
	0.766001	56.036	1.57302
	0.768001	56.615	1.58807
	0.770001	57.174	1.60443
	0.772001	57.791	1.62226
	0.774001	58.35	1.63759
	0.776001	58.93	1.65312
	0.778001	59.533	1.66819
	0.780001	60.157	1.68561
	0.782001	60.766	1.70199
	0.784001	61.379	1.71737
	0.786001	62.013	1.73507
	0.788001	62.657	1.75299
	0.790001	63.3	1.77064
	0.792001	63.928	1.78704
	0.794001	64.506	1.80298
	0.796001	65.188	1.81926
	0.798001	65.832	1.83862
	0.800001	66.482	1.85542
	0.802001	67.177	1.8728
	0.804001	67.906	1.89053
	0.806001	68.61	1.9085
	0.808001	69.338	1.92991
	0.810001	70.006	1.94923
	0.812001	70.668	1.96946
	0.814001	71.375	1.98993
	0.816001	72.089	2.00971
	0.818001	72.843	2.02994
	0.820001	73.546	2.0496
	0.822001	74.29	2.06969
	0.824001	75.081	2.09112
	0.826001	75.838	2.11263
	0.828001	76.601	2.13401
	0.830001	77.41	2.15743
	0.832001	78.183	2.17878
	0.834001	78.931	2.20055
	0.836001	79.722	2.22351
	0.838001	80.498	2.24308
	0.840001	81.324	2.26637
	0.842001	82.174	2.2909
	0.844001	82.995	2.31426
	0.846001	83.819	2.33565
	0.848001	84.59	2.35475
	0.850001	85.432	2.37697
	0.852001	86.29	2.40067
	0.854001	87.193	2.42506
	0.856001	88.047	2.44623
	0.858001	88.933	2.47083
	0.860001	89.838	2.49597
	0.862001	90.682	2.51816
	0.864001	91.538	2.54006
	0.866001	92.458	2.5642
	0.868001	93.331	2.58908
	0.870001	94.227	2.6131
	0.872001	95.132	2.6388
	0.874001	96.109	2.66477
	0.876001	97.069	2.69069
	0.878001	98.026	2.71492
	0.880001	98.993	2.74003
	0.882001	99.976	2.76664
	0.884001	100.93	2.79118
	0.886001	101.911	2.8157
	0.888001	102.936	2.84731
	0.890001	103.965	2.87452
	0.892001	105.037	2.90236
	0.894001	106.086	2.92988
	0.896001	107.065	2.9558
	0.898001	108.13	2.9832
	0.900001	109.26	3.01235
	0.902001	110.374	3.04033
	0.904001	111.442	3.06967
	0.906001	112.595	3.10173
	0.908001	113.735	3.13359
	0.910001	114.892	3.16542
	0.912001	116.073	3.19548
	0.914001	117.185	3.22624
	0.916001	118.354	3.25593
	0.918001	119.582	3.28746
	0.920001	120.717	3.31805
	0.922001	121.863	3.34712
	0.924001	123.047	3.37836
	0.926001	124.232	3.40879
	0.928001	125.512	3.44394
	0.930001	126.715	3.47716
	0.932001	128.003	3.51292
	0.934001	129.249	3.548
	0.936001	130.525	3.58112
	0.938001	131.782	3.6135
	0.940001	133.101	3.64947
	0.942001	134.353	3.68139
	0.944001	135.698	3.71745
	0.946001	137.057	3.75227
	0.948001	138.438	3.78806
	0.950001	139.829	3.82542
	0.952001	141.188	3.86281
	0.954001	142.614	3.90067
	0.956001	144.015	3.93628
	0.958001	145.374	3.97258
	0.960001	146.769	4.00731
	0.962001	148.165	4.04219
	0.964001	149.622	4.07923
	0.966001	151.052	4.11458
	0.968001	152.537	4.15523
	0.970001	154.027	4.19703
	0.972001	155.568	4.23885
	0.974001	157.061	4.27659
	0.976001	158.588	4.31908
	0.978001	160.146	4.35931
	0.980001	161.747	4.40034
	0.982001	163.247	4.44016
	0.984001	164.847	4.4811
	0.986001	166.419	4.52176
	0.988001	168.062	4.56228
	0.990001	169.766	4.60532
	0.992001	171.449	4.64652
	0.994001	173.116	4.68883
	0.996001	174.81	4.73409
	0.998001	176.466	4.77621
	1	178.166	4.81783
	1.002	179.888	4.86072
	1.004	181.638	4.90393
	1.006	183.414	4.94891
	1.008	185.105	4.99253
	1.01	186.99	5.04374
	1.012	188.786	5.09084
	1.014	190.556	5.13633
	1.016	192.41	5.18328
	1.018	194.257	5.23192
	1.02	196.05	5.27642
	1.022	197.872	5.32332
	1.024	199.797	5.37181
	1.026	201.753	5.42145
	1.028	203.69	5.46906
	1.03	205.64	5.51926
	1.032	207.629	5.56839
	1.034	209.633	5.62072
	1.036	211.638	5.67023
	1.038	213.705	5.72272
	1.04	215.719	5.77502
	1.042	217.762	5.82687
	1.044	219.859	5.87729
	1.046	221.916	5.92977
	1.048	224.003	5.9873
	1.05	226.173	6.04166
	1.052	228.251	6.09508
	1.054	230.525	6.15117
	1.056	232.786	6.20825
	1.058	235.057	6.26779
	1.06	237.334	6.3277
	1.062	239.554	6.3789
	1.064	241.829	6.43592
	1.066	244.128	6.49414
	1.068	246.35	6.5491
	1.07	248.573	6.60446
	1.072	251.029	6.66524
	1.074	253.433	6.72355
	1.076	255.893	6.78382
	1.078	258.331	6.84869
	1.08	260.837	6.90967
	1.082	263.189	6.97016
	1.084	265.609	7.03004
	1.086	267.997	7.08887
	1.088	270.464	7.15072
	1.09	272.96	7.21184
	1.092	275.454	7.27103
	1.094	278.046	7.33439
	1.096	280.618	7.39554
	1.098	283.059	7.45464
	1.1	285.812	7.52123
	1.102	288.382	7.58506
	1.104	291.031	7.6491
	1.106	293.668	7.71394
	1.108	296.374	7.77902
	1.11	299.047	7.84614
	1.112	301.727	7.9127
	1.114	304.463	7.98091
	1.116	307.326	8.05007
	1.118	310.158	8.11988
	1.12	312.979	8.18831
	1.122	315.899	8.25654
	1.124	318.886	8.32977
	1.126	321.791	8.39888
	1.128	324.833	8.47584
	1.13	327.773	8.54537
	1.132	330.88	8.62178
	1.134	333.915	8.69182
	1.136	336.968	8.76566
	1.138	340.012	8.83954
	1.14	343.067	8.91292
	1.142	346.306	8.99028
	1.144	349.489	9.06572
	1.146	352.639	9.14239
	1.148	355.79	9.2153
	1.15	358.984	9.29409
	1.152	362.286	9.37366
	1.154	365.628	9.45276
	1.156	368.928	9.53033
	1.158	372.176	9.61003
	1.16	375.639	9.69238
	1.162	379.073	9.77231
	1.164	382.513	9.85293
	1.166	385.9	9.93312
	1.168	389.349	10.0153
	1.17	393	10.1061
	1.172	396.56	10.1903
	1.174	400.26	10.2799
	1.176	403.786	10.3614
	1.178	407.462	10.4493
	1.18	411.075	10.5327
	1.182	414.758	10.6199
	1.184	418.512	10.7102
	1.186	422.305	10.7994
	1.188	426.066	10.8885
	1.19	429.813	10.9716
	1.192	433.633	11.0616
	1.194	437.469	11.1496
	1.196	441.433	11.2405
	1.198	445.401	11.3335
	1.2	449.474	11.4293
	1.202	453.436	11.5193
	1.204	457.529	11.6131
	1.206	461.617	11.7087
	1.208	465.633	11.7987
	1.21	469.741	11.8967
	1.212	474.006	11.9943
	1.214	478.164	12.0907
	1.216	482.372	12.1914
	1.218	486.734	12.2932
	1.22	491.094	12.3967
	1.222	495.47	12.4989
	1.224	499.811	12.5968
	1.226	504.103	12.6986
	1.228	508.509	12.8001
	1.23	512.958	12.907
	1.232	517.525	13.0116
	1.234	522.086	13.1147
	1.236	526.865	13.2279
	1.238	531.412	13.3307
	1.24	536.142	13.4411
	1.242	540.873	13.5482
	1.244	545.601	13.6526
	1.246	550.344	13.7618
	1.248	555.212	13.8744
	1.25	560.059	13.9861
	1.252	564.842	14.0977
	1.254	569.77	14.2156
	1.256	574.741	14.3239
	1.258	579.744	14.4379
	1.26	584.878	14.553
	1.262	589.975	14.6701
	1.264	595.139	14.7845
	1.266	600.256	14.8982
	1.268	605.526	15.0186
	1.27	610.795	15.1355
	1.272	616.073	15.2562
	1.274	621.358	15.3775
	1.276	626.789	15.5007
	1.278	632.331	15.6283
	1.28	637.851	15.7486
	1.282	643.377	15.8703
	1.284	648.877	15.9939
	1.286	654.466	16.1193
	1.288	660.012	16.2486
	1.29	665.688	16.3763
	1.292	671.331	16.4999
	1.294	677.182	16.6287
	1.296	682.957	16.7576
	1.298	688.769	16.8834
	1.3	694.799	17.0172
	1.302	700.666	17.1473
	1.304	706.644	17.2777
	1.306	712.609	17.4079
	1.308	718.477	17.5372
	1.31	724.501	17.6769
	1.312	730.63	17.812
	1.314	736.778	17.9446
	1.316	743.05	18.0818
	1.318	749.323	18.218
	1.32	755.821	18.3607
	1.322	762.174	18.4978
	1.324	768.554	18.6404
	1.326	775.02	18.7829
	1.328	781.623	18.9286
	1.33	788.301	19.0767
	1.332	794.888	19.2243
	1.334	801.543	19.3635
	1.336	808.375	19.5123
	1.338	815.236	19.6576
	1.34	821.976	19.7969
	1.342	828.863	19.949
	1.344	835.829	20.1008
	1.346	842.898	20.2497
	1.348	849.968	20.4038
	1.35	856.915	20.5542
	1.352	863.909	20.7005
	1.354	871.034	20.8491
	1.356	878.248	21.0011
	1.358	885.535	21.1586
	1.36	892.785	21.314
	1.362	900.094	21.4734
	1.364	907.42	21.6342
	1.366	914.921	21.7923
	1.368	922.476	21.9552
	1.37	930.105	22.1158
	1.372	937.602	22.2757
	1.374	945.367	22.4411
	1.376	952.947	22.6034
	1.378	960.836	22.7676
	1.38	968.817	22.9368
	1.382	976.73	23.0995
	1.384	984.613	23.2651
	1.386	992.75	23.4376
	1.388	1000.76	23.6016
	1.39	1008.69	23.7664
	1.392	1017.02	23.9413
	1.394	1025.26	24.1155
	1.396	1033.73	24.2953
	1.398	1042.03	24.468
	1.4	1050.64	24.6541
	1.402	1059.04	24.8279
	1.404	1067.63	25.0077
	1.406	1076.2	25.1868
	1.408	1085.21	25.3771
	1.41	1094.09	25.5659
	1.412	1102.76	25.754
	1.414	1111.75	25.9485
	1.416	1120.61	26.1293
	1.418	1129.63	26.3222
	1.42	1138.45	26.5019
	1.422	1147.68	26.6956
	1.424	1156.99	26.8857
	1.426	1166.45	27.0842
	1.428	1175.66	27.2735
	1.43	1185.14	27.4715
	1.432	1194.71	27.6639
	1.434	1204.06	27.8546
	1.436	1213.67	28.042
	1.438	1223.22	28.2369
	1.44	1232.92	28.4377
	1.442	1242.8	28.6411
	1.444	1252.36	28.8322
	1.446	1262.21	29.0281
	1.448	1272.23	29.2261
	1.45	1282.33	29.433
	1.452	1292.47	29.6384
	1.454	1302.65	29.8466
	1.456	1312.99	30.0567
	1.458	1323.29	30.2633
	1.46	1333.83	30.477
	1.462	1344.41	30.6889
	1.464	1355.03	30.9009
	1.466	1365.55	31.1174
	1.468	1376.15	31.3248
	1.47	1386.91	31.5386
	1.472	1397.81	31.7569
	1.474	1408.54	31.9673
	1.476	1419.36	32.1844
	1.478	1430.35	32.4078
	1.48	1441.27	32.6197
	1.482	1452.59	32.8465
	1.484	1463.71	33.0693
	1.486	1475.11	33.2885
	1.488	1486.52	33.5162
	1.49	1497.92	33.7434
	1.492	1509.41	33.9722
	1.494	1520.95	34.1985
	1.496	1532.61	34.4264
	1.498	1544.28	34.6607
	1.5	1556.22	34.891
	1.502	1568.19	35.1226
	1.504	1580.08	35.36
	1.506	1592.2	35.6007
	1.508	1604.4	35.8449
	1.51	1616.57	36.0785
	1.512	1628.84	36.3155
	1.514	1641.23	36.559
	1.516	1653.65	36.799
	1.518	1666.05	37.0487
	1.52	1679.02	37.3085
	1.522	1691.69	37.5541
	1.524	1704.49	37.8039
	1.526	1717.26	38.048
	1.528	1730.2	38.2963
	1.53	1743.19	38.5433
	1.532	1756.14	38.7894
	1.534	1769.37	39.0399
	1.536	1782.62	39.2927
	1.538	1795.83	39.5423
	1.54	1809.26	39.7961
	1.542	1822.89	40.0549
	1.544	1836.35	40.308
	1.546	1850.09	40.5715
	1.548	1863.89	40.8298
	1.55	1877.93	41.0953
	1.552	1891.79	41.3537
	1.554	1905.88	41.6181
	1.556	1919.98	41.8846
	1.558	1934.29	42.1571
	1.56	1948.69	42.4308
	1.562	1962.77	42.6922
	1.564	1976.91	42.9559
	1.566	1991.59	43.2332
	1.568	2006.19	43.5121
	1.57	2020.9	43.7883
	1.572	2035.69	44.0674
	1.574	2050.67	44.3459
	1.576	2065.77	44.6354
	1.578	2080.94	44.911
	1.58	2096.49	45.208
	1.582	2111.8	45.4953
	1.584	2127.27	45.7837
	1.586	2142.68	46.0739
	1.588	2158.34	46.3621
	1.59	2174.01	46.6481
	1.592	2189.96	46.9419
	1.594	2205.61	47.235
	1.596	2221.43	47.5317
	1.598	2237.55	47.828
	1.6	2253.89	48.1177
	1.602	2270.49	48.4292
	1.604	2286.94	48.7368
	1.606	2303.35	49.0418
	1.608	2319.74	49.341
	1.61	2336.48	49.6442
	1.612	2353.28	49.943
	1.614	2370.13	50.248
	1.616	2387.18	50.5561
	1.618	2404	50.8626
	1.62	2421.13	51.1681
	1.622	2438.34	51.4813
	1.624	2455.65	51.7973
	1.626	2473.2	52.1097
	1.628	2490.64	52.4237
	1.63	2508.46	52.749
	1.632	2525.96	53.0584
	1.634	2543.55	53.3806
	1.636	2561.53	53.7158
	1.638	2579.39	54.0311
	1.64	2597.8	54.3607
	1.642	2616.26	54.6892
	1.644	2634.74	55.0163
	1.646	2653.42	55.3531
	1.648	2672.03	55.6795
	1.65	2691.01	56.0182
	1.652	2709.79	56.3517
	1.654	2728.75	56.6966
	1.656	2747.85	57.0359
	1.658	2766.61	57.3732
	1.66	2785.81	57.7233
	1.662	2805.22	58.0638
	1.664	2824.57	58.4071
	1.666	2844.18	58.742
	1.668	2863.82	59.0872
	1.67	2883.54	59.4278
	1.672	2903.45	59.7782
	1.674	2923.43	60.1331
	1.676	2943.28	60.4711
	1.678	2963.47	60.8314
	1.68	2983.76	61.1824
	1.682	3004.12	61.5289
	1.684	3024.74	61.8911
	1.686	3045.39	62.2482
	1.688	3066.42	62.618
	1.69	3087.49	62.9883
	1.692	3108.57	63.348
	1.694	3129.8	63.7238
	1.696	3151.34	64.1047
	1.698	3172.58	64.4761
	1.7	3193.97	64.8488
	1.702	3215.7	65.2195
	1.704	3237.61	65.6067
	1.706	3259.57	65.9779
	1.708	3281.81	66.3603
	1.71	3303.94	66.7436
	1.712	3326.48	67.13
	1.714	3349.05	67.5193
	1.716	3371.99	67.9136
	1.718	3395.12	68.3093
	1.72	3418.1	68.7073
	1.722	3440.87	69.0952
	1.724	3464.07	69.4896
	1.726	3487.24	69.8793
	1.728	3510.71	70.2699
	1.73	3534.02	70.6692
	1.732	3557.58	71.064
	1.734	3581.4	71.465
	1.736	3605.23	71.8613
	1.738	3629.08	72.2656
	1.74	3653.06	72.6788
	1.742	3677.21	73.086
	1.744	3701.42	73.4989
	1.746	3725.67	73.9063
	1.748	3750.32	74.3309
	1.75	3774.79	74.7359
	1.752	3799.58	75.1563
	1.754	3824.69	75.5758
	1.756	3849.73	76.0011
	1.758	3875.1	76.4248
	1.76	3900.54	76.8431
	1.762	3926.24	77.2646
	1.764	3952.03	77.6875
	1.766	3977.93	78.1251
	1.768	4004.11	78.5533
	1.77	4030.24	78.9818
	1.772	4056.76	79.424
	1.774	4083.06	79.8617
	1.776	4109.52	80.2968
	1.778	4136.2	80.7457
	1.78	4162.95	81.1842
	1.782	4189.78	81.6278
	1.784	4216.73	82.0716
	1.786	4243.89	82.5194
	1.788	4271.15	82.9729
	1.79	4298.77	83.4217
	1.792	4326.27	83.8719
	1.794	4354.2	84.3288
	1.796	4381.98	84.7751
	1.798	4409.88	85.2274
	1.8	4437.94	85.6756
	1.802	4466.41	86.1428
	1.804	4494.85	86.6162
	1.806	4523.11	87.0846
	1.808	4551.91	87.5393
	1.81	4580.99	88.0133
	1.812	4610.14	88.4786
	1.814	4639.48	88.9432
	1.816	4668.64	89.4173
	1.818	4698.41	89.8865
	1.82	4728.14	90.3648
	1.822	4757.84	90.8328
	1.824	4787.83	91.3187
	1.826	4817.69	91.7999
	1.828	4847.92	92.2773
	1.83	4877.88	92.7498
	1.832	4908.4	93.2317
	1.834	4939.14	93.7151
	1.836	4970.17	94.2092
	1.838	5001.1	94.7071
	1.84	5032.15	95.2013
	1.842	5063.45	95.7103
	1.844	5094.95	96.1988
	1.846	5126.67	96.7022
	1.848	5158.29	97.2089
	1.85	5190.54	97.7146
	1.852	5222.27	98.2106
	1.854	5255.06	98.7236
	1.856	5287.41	99.2221
	1.858	5319.66	99.7287
	1.86	5352.3	100.23
	1.862	5385.07	100.747
	1.864	5417.79	101.264
	1.866	5450.94	101.778
	1.868	5484.47	102.304
	1.87	5518.05	102.828
	1.872	5551.75	103.348
	1.874	5585.66	103.868
	1.876	5619.36	104.386
	1.878	5653.44	104.913
	1.88	5687.94	105.454
	1.882	5722.75	105.989
	1.884	5758.03	106.53
	1.886	5792.93	107.068
	1.888	5827.9	107.606
	1.89	5863.16	108.153
	1.892	5898.62	108.701
	1.894	5934.22	109.254
	1.896	5970.29	109.812
	1.898	6006.3	110.359
	1.9	6042.28	110.904
	1.902	6078.64	111.468
	1.904	6114.74	112.027
	1.906	6151.34	112.584
	1.908	6187.63	113.139
	1.91	6224.82	113.691
	1.912	6261.98	114.269
	1.914	6299.72	114.853
	1.916	6337.21	115.417
	1.918	6374.79	115.982
	1.92	6412.16	116.551
	1.922	6449.77	117.113
	1.924	6488.39	117.709
	1.926	6526.94	118.303
	1.928	6565.2	118.878
	1.93	6604.1	119.458
	1.932	6642.78	120.041
	1.934	6682	120.627
	1.936	6721.4	121.221
	1.938	6760.91	121.817
	1.94	6800.58	122.418
	1.942	6840.22	123.011
	1.944	6880.31	123.612
	1.946	6920.47	124.221
	1.948	6960.83	124.82
	1.95	7001.27	125.427
	1.952	7042.01	126.032
	1.954	7083.25	126.642
	1.956	7124.47	127.264
	1.958	7165.72	127.875
	1.96	7207.54	128.493
	1.962	7249.1	129.116
	1.964	7291.18	129.739
	1.966	7333.67	130.365
	1.968	7375.93	130.978
	1.97	7418.5	131.61
	1.972	7460.88	132.241
	1.974	7503.45	132.866
	1.976	7546.47	133.502
	1.978	7589.67	134.134
	1.98	7633.36	134.78
	1.982	7677.1	135.416
	1.984	7721.02	136.05
	1.986	7765.22	136.691
	1.988	7809.74	137.343
	1.99	7854.06	137.994
	1.992	7898.72	138.622
	1.994	7943.77	139.274
	1.996	7989.14	139.932
	1.998	8034.23	140.579

## Sheet: Fig2b
stochastic model	t	otoc (mean)	err		delta = 0.1			delta = 0.2			delta = 0.3			delta = 0.4
1000 samples	1e-06	1	0		t	otoc	err	t	otoc	err	t	otoc	err	t	otoc	err
	0.002001	1.016	0.00396986		0.0192	1.18477	8.98646	0.0288	1.95017	0.51904	0.0432	2.85856	0.20459	0.0768	6.43053	0.12831
	0.004001	1.027	0.00512809		0.0384	1.2188	6.9622	0.0384	2.41589	0.27152	0.0576	3.953	0.13994	0.1536	20.549	0.36435
	0.006001	1.037	0.00629847		0.0768	5.97944	0.15338	0.0768	6.51308	0.12804	0.0864	8.40869	0.12599	0.2304	43.4199	1.0983
	0.008001	1.041	0.00673531		0.1152	12.3341	0.16837	0.1536	21.1455	0.40142	0.1152	13.7903	0.15645	0.3072	73.9587	1.93624
	0.010001	1.045	0.00700172		0.1536	19.0274	0.42874	0.2304	39.8118	1.10905	0.1296	16.505	0.20839	0.384	94.816	2.68904
	0.012001	1.058	0.00779081		0.2112	30.4081	0.63871	0.2688	52.1271	1.5401	0.1728	25.7602	0.5338	0.432	103.709	4.58339
	0.014001	1.075	0.00880071					0.3072	67.0188	1.96376	0.2304	45.2	1.2413	0.4608	116.831	9.19885
	0.016001	1.088	0.0101172					0.3168	66.948	2.09095	0.288	59.1984	1.76967
	0.018001	1.1	0.0106824					0.3696	88.6006	2.78873	0.3456	90.3855	2.89627
	0.020001	1.109	0.0111015					0.4224	103.619	4.96348	0.4608	110.354	5.79675
	0.022001	1.116	0.0114313
	0.024001	1.128	0.0119062		we rescale their time by unit of 0.4 to match with our time unit
	0.026001	1.138	0.0122926
	0.028001	1.152	0.0130025
	0.030001	1.163	0.0136608
	0.032001	1.182	0.0151362
	0.034001	1.201	0.0160891
	0.036001	1.206	0.0163043
	0.038001	1.215	0.0167647
	0.040001	1.238	0.0175403
	0.042001	1.254	0.0184343
	0.044001	1.266	0.0190685
	0.046001	1.278	0.0195217
	0.048001	1.295	0.0199091
	0.050001	1.306	0.0203169
	0.052001	1.322	0.0206092
	0.054001	1.336	0.021108
	0.056001	1.35	0.0214467
	0.058001	1.37	0.0219905
	0.060001	1.379	0.0224023
	0.062001	1.402	0.0232581
	0.064001	1.419	0.0237909
	0.066001	1.433	0.0240018
	0.068001	1.447	0.0242028
	0.070001	1.465	0.0247667
	0.072001	1.475	0.0248595
	0.074001	1.489	0.0251896
	0.076001	1.51	0.0259726
	0.078001	1.524	0.026422
	0.080001	1.547	0.0270282
	0.082001	1.561	0.0272951
	0.084001	1.575	0.027985
	0.086001	1.594	0.0287052
	0.088001	1.615	0.0294558
	0.090001	1.636	0.0301399
	0.092001	1.653	0.0309119
	0.094001	1.666	0.0313916
	0.096001	1.682	0.0320297
	0.098001	1.697	0.0325
	0.100001	1.713	0.0326757
	0.102001	1.73	0.0329877
	0.104001	1.755	0.0334977
	0.106001	1.771	0.0339958
	0.108001	1.786	0.0345745
	0.110001	1.809	0.035267
	0.112001	1.834	0.0361629
	0.114001	1.849	0.0366544
	0.116001	1.868	0.0370128
	0.118001	1.889	0.0376576
	0.120001	1.904	0.0380293
	0.122001	1.929	0.0389291
	0.124001	1.938	0.0394171
	0.126001	1.948	0.039911
	0.128001	1.968	0.0405786
	0.130001	1.988	0.0412257
	0.132001	2.008	0.0417094
	0.134001	2.023	0.0419074
	0.136001	2.05	0.0424889
	0.138001	2.068	0.0430956
	0.140001	2.082	0.0436713
	0.142001	2.104	0.0444428
	0.144001	2.123	0.0449432
	0.146001	2.152	0.0462713
	0.148001	2.17	0.0467042
	0.150001	2.191	0.0473367
	0.152001	2.216	0.0481837
	0.154001	2.237	0.0487566
	0.156001	2.258	0.0493748
	0.158001	2.269	0.0497706
	0.160001	2.294	0.0505383
	0.162001	2.32	0.0512467
	0.164001	2.351	0.0524648
	0.166001	2.384	0.0534734
	0.168001	2.412	0.054564
	0.170001	2.434	0.0555043
	0.172001	2.466	0.0561783
	0.174001	2.506	0.0573869
	0.176001	2.532	0.0579857
	0.178001	2.569	0.0588617
	0.180001	2.596	0.0595847
	0.182001	2.622	0.060056
	0.184001	2.639	0.0608307
	0.186001	2.667	0.0614808
	0.188001	2.699	0.0625325
	0.190001	2.727	0.0631543
	0.192001	2.754	0.0641217
	0.194001	2.787	0.0653598
	0.196001	2.823	0.0667842
	0.198001	2.853	0.0679265
	0.200001	2.88	0.0686317
	0.202001	2.906	0.0697139
	0.204001	2.938	0.0704636
	0.206001	2.974	0.0715853
	0.208001	2.999	0.0723342
	0.210001	3.038	0.0734435
	0.212001	3.068	0.0741679
	0.214001	3.102	0.0752014
	0.216001	3.135	0.0759641
	0.218001	3.174	0.0768872
	0.220001	3.208	0.0778768
	0.222001	3.247	0.0789951
	0.224001	3.279	0.079621
	0.226001	3.314	0.0808328
	0.228001	3.348	0.0817409
	0.230001	3.385	0.0828471
	0.232001	3.418	0.0835479
	0.234001	3.46	0.0851331
	0.236001	3.498	0.0861941
	0.238001	3.54	0.0874875
	0.240001	3.581	0.088551
	0.242001	3.609	0.0893538
	0.244001	3.648	0.0905886
	0.246001	3.677	0.0912085
	0.248001	3.713	0.092245
	0.250001	3.76	0.0937827
	0.252001	3.82	0.0949559
	0.254001	3.86	0.0962063
	0.256001	3.893	0.0971751
	0.258001	3.94	0.0981735
	0.260001	3.985	0.0998536
	0.262001	4.023	0.10081
	0.264001	4.068	0.101842
	0.266001	4.102	0.102792
	0.268001	4.145	0.104359
	0.270001	4.183	0.105207
	0.272001	4.237	0.106791
	0.274001	4.272	0.107785
	0.276001	4.329	0.109466
	0.278001	4.364	0.110823
	0.280001	4.402	0.111745
	0.282001	4.455	0.113653
	0.284001	4.494	0.114539
	0.286001	4.532	0.115283
	0.288001	4.583	0.117076
	0.290001	4.633	0.118737
	0.292001	4.673	0.119818
	0.294001	4.72	0.121402
	0.296001	4.783	0.123439
	0.298001	4.831	0.12494
	0.300001	4.876	0.126097
	0.302001	4.93	0.127708
	0.304001	4.982	0.129145
	0.306001	5.038	0.131003
	0.308001	5.089	0.132622
	0.310001	5.148	0.13406
	0.312001	5.207	0.135929
	0.314001	5.265	0.137418
	0.316001	5.326	0.139554
	0.318001	5.382	0.140996
	0.320001	5.436	0.142155
	0.322001	5.486	0.144085
	0.324001	5.545	0.145819
	0.326001	5.606	0.147718
	0.328001	5.654	0.148628
	0.330001	5.717	0.150078
	0.332001	5.786	0.152353
	0.334001	5.852	0.154064
	0.336001	5.906	0.156011
	0.338001	5.976	0.158273
	0.340001	6.046	0.159961
	0.342001	6.112	0.162005
	0.344001	6.175	0.164071
	0.346001	6.238	0.165936
	0.348001	6.313	0.167741
	0.350001	6.381	0.170414
	0.352001	6.431	0.172305
	0.354001	6.497	0.173984
	0.356001	6.571	0.176896
	0.358001	6.634	0.178578
	0.360001	6.708	0.181001
	0.362001	6.769	0.183224
	0.364001	6.842	0.185422
	0.366001	6.928	0.187537
	0.368001	7.013	0.190329
	0.370001	7.091	0.192816
	0.372001	7.173	0.195549
	0.374001	7.256	0.198348
	0.376001	7.338	0.200978
	0.378001	7.402	0.202705
	0.380001	7.482	0.204655
	0.382001	7.557	0.206735
	0.384001	7.631	0.209363
	0.386001	7.714	0.211516
	0.388001	7.804	0.213497
	0.390001	7.871	0.216248
	0.392001	7.95	0.218576
	0.394001	8.022	0.220908
	0.396001	8.099	0.223363
	0.398001	8.17	0.225712
	0.400001	8.253	0.228274
	0.402001	8.348	0.230972
	0.404001	8.411	0.232861
	0.406001	8.507	0.235906
	0.408001	8.591	0.238597
	0.410001	8.694	0.241609
	0.412001	8.776	0.244081
	0.414001	8.872	0.247647
	0.416001	8.97	0.250243
	0.418001	9.064	0.253053
	0.420001	9.171	0.255834
	0.422001	9.287	0.259206
	0.424001	9.405	0.262629
	0.426001	9.51	0.264934
	0.428001	9.593	0.267681
	0.430001	9.689	0.270462
	0.432001	9.802	0.273539
	0.434001	9.903	0.276366
	0.436001	9.996	0.278592
	0.438001	10.091	0.281674
	0.440001	10.215	0.28509
	0.442001	10.318	0.287683
	0.444001	10.446	0.291709
	0.446001	10.565	0.295244
	0.448001	10.668	0.298749
	0.450001	10.783	0.302813
	0.452001	10.912	0.30562
	0.454001	11.041	0.310022
	0.456001	11.174	0.314882
	0.458001	11.29	0.318332
	0.460001	11.417	0.322231
	0.462001	11.546	0.325708
	0.464001	11.668	0.328377
	0.466001	11.782	0.330965
	0.468001	11.905	0.33536
	0.470001	12.034	0.33932
	0.472001	12.158	0.34353
	0.474001	12.281	0.347187
	0.476001	12.408	0.350546
	0.478001	12.546	0.355249
	0.480001	12.669	0.358628
	0.482001	12.827	0.362487
	0.484001	12.966	0.365944
	0.486001	13.103	0.369203
	0.488001	13.234	0.372112
	0.490001	13.383	0.376274
	0.492001	13.534	0.379902
	0.494001	13.674	0.383506
	0.496001	13.814	0.388124
	0.498001	13.958	0.391732
	0.500001	14.096	0.396073
	0.502001	14.253	0.401228
	0.504001	14.404	0.405356
	0.506001	14.577	0.410349
	0.508001	14.722	0.415422
	0.510001	14.88	0.419335
	0.512001	15.06	0.424137
	0.514001	15.249	0.429497
	0.516001	15.414	0.433512
	0.518001	15.582	0.438591
	0.520001	15.764	0.4439
	0.522001	15.918	0.448797
	0.524001	16.078	0.452332
	0.526001	16.242	0.45735
	0.528001	16.429	0.462743
	0.530001	16.598	0.46777
	0.532001	16.765	0.47355
	0.534001	16.955	0.479488
	0.536001	17.145	0.485019
	0.538001	17.343	0.490851
	0.540001	17.52	0.49656
	0.542001	17.697	0.502019
	0.544001	17.867	0.506847
	0.546001	18.057	0.512117
	0.548001	18.239	0.517855
	0.550001	18.432	0.523866
	0.552001	18.597	0.529631
	0.554001	18.785	0.535282
	0.556001	18.971	0.541608
	0.558001	19.183	0.547848
	0.560001	19.415	0.554435
	0.562001	19.642	0.560525
	0.564001	19.822	0.566248
	0.566001	20.047	0.572506
	0.568001	20.248	0.579374
	0.570001	20.446	0.586125
	0.572001	20.69	0.594098
	0.574001	20.903	0.600377
	0.576001	21.119	0.606456
	0.578001	21.366	0.613179
	0.580001	21.564	0.62026
	0.582001	21.81	0.627544
	0.584001	22.056	0.635157
	0.586001	22.268	0.641958
	0.588001	22.475	0.647729
	0.590001	22.723	0.65456
	0.592001	22.951	0.660406
	0.594001	23.198	0.66681
	0.596001	23.469	0.675308
	0.598001	23.716	0.682338
	0.600001	23.973	0.689508
	0.602001	24.227	0.69796
	0.604001	24.486	0.705264
	0.606001	24.736	0.712529
	0.608001	25.011	0.721032
	0.610001	25.28	0.730213
	0.612001	25.511	0.737277
	0.614001	25.776	0.745858
	0.616001	26.041	0.752168
	0.618001	26.293	0.758875
	0.620001	26.596	0.767822
	0.622001	26.879	0.776053
	0.624001	27.158	0.784029
	0.626001	27.437	0.792013
	0.628001	27.726	0.799216
	0.630001	28.018	0.808217
	0.632001	28.313	0.816042
	0.634001	28.606	0.824379
	0.636001	28.892	0.832746
	0.638001	29.189	0.840934
	0.640001	29.502	0.850265
	0.642001	29.814	0.858842
	0.644001	30.095	0.866644
	0.646001	30.397	0.875444
	0.648001	30.72	0.884263
	0.650001	31.025	0.892567
	0.652001	31.355	0.901295
	0.654001	31.663	0.909642
	0.656001	31.974	0.917756
	0.658001	32.311	0.927691
	0.660001	32.634	0.936179
	0.662001	32.995	0.94629
	0.664001	33.354	0.95582
	0.666001	33.685	0.965465
	0.668001	34.024	0.975436
	0.670001	34.376	0.985045
	0.672001	34.743	0.995096
	0.674001	35.104	1.0053
	0.676001	35.469	1.01381
	0.678001	35.824	1.02267
	0.680001	36.202	1.03242
	0.682001	36.58	1.04271
	0.684001	36.971	1.05222
	0.686001	37.353	1.06122
	0.688001	37.778	1.07314
	0.690001	38.161	1.08273
	0.692001	38.553	1.0932
	0.694001	38.95	1.10504
	0.696001	39.364	1.11533
	0.698001	39.738	1.12519
	0.700001	40.177	1.13763
	0.702001	40.607	1.14978
	0.704001	41.031	1.16169
	0.706001	41.426	1.17188
	0.708001	41.878	1.18252
	0.710001	42.272	1.19309
	0.712001	42.698	1.20404
	0.714001	43.148	1.21588
	0.716001	43.604	1.22818
	0.718001	44.045	1.24058
	0.720001	44.505	1.25469
	0.722001	44.984	1.26733
	0.724001	45.465	1.27931
	0.726001	45.918	1.29108
	0.728001	46.386	1.3057
	0.730001	46.854	1.3168
	0.732001	47.301	1.33041
	0.734001	47.76	1.3444
	0.736001	48.242	1.35698
	0.738001	48.694	1.37016
	0.740001	49.162	1.384
	0.742001	49.671	1.39904
	0.744001	50.196	1.41366
	0.746001	50.735	1.42788
	0.748001	51.234	1.43954
	0.750001	51.769	1.4553
	0.752001	52.273	1.46791
	0.754001	52.8	1.48284
	0.756001	53.307	1.49571
	0.758001	53.828	1.51105
	0.760001	54.402	1.52826
	0.762001	54.943	1.54396
	0.764001	55.507	1.55937
	0.766001	56.036	1.57302
	0.768001	56.615	1.58807
	0.770001	57.174	1.60443
	0.772001	57.791	1.62226
	0.774001	58.35	1.63759
	0.776001	58.93	1.65312
	0.778001	59.533	1.66819
	0.780001	60.157	1.68561
	0.782001	60.766	1.70199
	0.784001	61.379	1.71737
	0.786001	62.013	1.73507
	0.788001	62.657	1.75299
	0.790001	63.3	1.77064
	0.792001	63.928	1.78704
	0.794001	64.506	1.80298
	0.796001	65.188	1.81926
	0.798001	65.832	1.83862
	0.800001	66.482	1.85542
	0.802001	67.177	1.8728
	0.804001	67.906	1.89053
	0.806001	68.61	1.9085
	0.808001	69.338	1.92991
	0.810001	70.006	1.94923
	0.812001	70.668	1.96946
	0.814001	71.375	1.98993
	0.816001	72.089	2.00971
	0.818001	72.843	2.02994
	0.820001	73.546	2.0496
	0.822001	74.29	2.06969
	0.824001	75.081	2.09112
	0.826001	75.838	2.11263
	0.828001	76.601	2.13401
	0.830001	77.41	2.15743
	0.832001	78.183	2.17878
	0.834001	78.931	2.20055
	0.836001	79.722	2.22351
	0.838001	80.498	2.24308
	0.840001	81.324	2.26637
	0.842001	82.174	2.2909
	0.844001	82.995	2.31426
	0.846001	83.819	2.33565
	0.848001	84.59	2.35475
	0.850001	85.432	2.37697
	0.852001	86.29	2.40067
	0.854001	87.193	2.42506
	0.856001	88.047	2.44623
	0.858001	88.933	2.47083
	0.860001	89.838	2.49597
	0.862001	90.682	2.51816
	0.864001	91.538	2.54006
	0.866001	92.458	2.5642
	0.868001	93.331	2.58908
	0.870001	94.227	2.6131
	0.872001	95.132	2.6388
	0.874001	96.109	2.66477
	0.876001	97.069	2.69069
	0.878001	98.026	2.71492
	0.880001	98.993	2.74003
	0.882001	99.976	2.76664
	0.884001	100.93	2.79118
	0.886001	101.911	2.8157
	0.888001	102.936	2.84731
	0.890001	103.965	2.87452
	0.892001	105.037	2.90236
	0.894001	106.086	2.92988
	0.896001	107.065	2.9558
	0.898001	108.13	2.9832
	0.900001	109.26	3.01235
	0.902001	110.374	3.04033
	0.904001	111.442	3.06967
	0.906001	112.595	3.10173
	0.908001	113.735	3.13359
	0.910001	114.892	3.16542
	0.912001	116.073	3.19548
	0.914001	117.185	3.22624
	0.916001	118.354	3.25593
	0.918001	119.582	3.28746
	0.920001	120.717	3.31805
	0.922001	121.863	3.34712
	0.924001	123.047	3.37836
	0.926001	124.232	3.40879
	0.928001	125.512	3.44394
	0.930001	126.715	3.47716
	0.932001	128.003	3.51292
	0.934001	129.249	3.548
	0.936001	130.525	3.58112
	0.938001	131.782	3.6135
	0.940001	133.101	3.64947
	0.942001	134.353	3.68139
	0.944001	135.698	3.71745
	0.946001	137.057	3.75227
	0.948001	138.438	3.78806
	0.950001	139.829	3.82542
	0.952001	141.188	3.86281
	0.954001	142.614	3.90067
	0.956001	144.015	3.93628
	0.958001	145.374	3.97258
	0.960001	146.769	4.00731
	0.962001	148.165	4.04219
	0.964001	149.622	4.07923
	0.966001	151.052	4.11458
	0.968001	152.537	4.15523
	0.970001	154.027	4.19703
	0.972001	155.568	4.23885
	0.974001	157.061	4.27659
	0.976001	158.588	4.31908
	0.978001	160.146	4.35931
	0.980001	161.747	4.40034
	0.982001	163.247	4.44016
	0.984001	164.847	4.4811
	0.986001	166.419	4.52176
	0.988001	168.062	4.56228
	0.990001	169.766	4.60532
	0.992001	171.449	4.64652
	0.994001	173.116	4.68883
	0.996001	174.81	4.73409
	0.998001	176.466	4.77621
	1	178.166	4.81783
	1.002	179.888	4.86072
	1.004	181.638	4.90393
	1.006	183.414	4.94891
	1.008	185.105	4.99253
	1.01	186.99	5.04374
	1.012	188.786	5.09084
	1.014	190.556	5.13633
	1.016	192.41	5.18328
	1.018	194.257	5.23192
	1.02	196.05	5.27642
	1.022	197.872	5.32332
	1.024	199.797	5.37181
	1.026	201.753	5.42145
	1.028	203.69	5.46906
	1.03	205.64	5.51926
	1.032	207.629	5.56839
	1.034	209.633	5.62072
	1.036	211.638	5.67023
	1.038	213.705	5.72272
	1.04	215.719	5.77502
	1.042	217.762	5.82687
	1.044	219.859	5.87729
	1.046	221.916	5.92977
	1.048	224.003	5.9873
	1.05	226.173	6.04166
	1.052	228.251	6.09508
	1.054	230.525	6.15117
	1.056	232.786	6.20825
	1.058	235.057	6.26779
	1.06	237.334	6.3277
	1.062	239.554	6.3789
	1.064	241.829	6.43592
	1.066	244.128	6.49414
	1.068	246.35	6.5491
	1.07	248.573	6.60446
	1.072	251.029	6.66524
	1.074	253.433	6.72355
	1.076	255.893	6.78382
	1.078	258.331	6.84869
	1.08	260.837	6.90967
	1.082	263.189	6.97016
	1.084	265.609	7.03004
	1.086	267.997	7.08887
	1.088	270.464	7.15072
	1.09	272.96	7.21184
	1.092	275.454	7.27103
	1.094	278.046	7.33439
	1.096	280.618	7.39554
	1.098	283.059	7.45464
	1.1	285.812	7.52123
	1.102	288.382	7.58506
	1.104	291.031	7.6491
	1.106	293.668	7.71394
	1.108	296.374	7.77902
	1.11	299.047	7.84614
	1.112	301.727	7.9127
	1.114	304.463	7.98091
	1.116	307.326	8.05007
	1.118	310.158	8.11988
	1.12	312.979	8.18831
	1.122	315.899	8.25654
	1.124	318.886	8.32977
	1.126	321.791	8.39888
	1.128	324.833	8.47584
	1.13	327.773	8.54537
	1.132	330.88	8.62178
	1.134	333.915	8.69182
	1.136	336.968	8.76566
	1.138	340.012	8.83954
	1.14	343.067	8.91292
	1.142	346.306	8.99028
	1.144	349.489	9.06572
	1.146	352.639	9.14239
	1.148	355.79	9.2153
	1.15	358.984	9.29409
	1.152	362.286	9.37366
	1.154	365.628	9.45276
	1.156	368.928	9.53033
	1.158	372.176	9.61003
	1.16	375.639	9.69238
	1.162	379.073	9.77231
	1.164	382.513	9.85293
	1.166	385.9	9.93312
	1.168	389.349	10.0153
	1.17	393	10.1061
	1.172	396.56	10.1903
	1.174	400.26	10.2799
	1.176	403.786	10.3614
	1.178	407.462	10.4493
	1.18	411.075	10.5327
	1.182	414.758	10.6199
	1.184	418.512	10.7102
	1.186	422.305	10.7994
	1.188	426.066	10.8885
	1.19	429.813	10.9716
	1.192	433.633	11.0616
	1.194	437.469	11.1496
	1.196	441.433	11.2405
	1.198	445.401	11.3335
	1.2	449.474	11.4293
	1.202	453.436	11.5193
	1.204	457.529	11.6131
	1.206	461.617	11.7087
	1.208	465.633	11.7987
	1.21	469.741	11.8967
	1.212	474.006	11.9943
	1.214	478.164	12.0907
	1.216	482.372	12.1914
	1.218	486.734	12.2932
	1.22	491.094	12.3967
	1.222	495.47	12.4989
	1.224	499.811	12.5968
	1.226	504.103	12.6986
	1.228	508.509	12.8001
	1.23	512.958	12.907
	1.232	517.525	13.0116
	1.234	522.086	13.1147
	1.236	526.865	13.2279
	1.238	531.412	13.3307
	1.24	536.142	13.4411
	1.242	540.873	13.5482
	1.244	545.601	13.6526
	1.246	550.344	13.7618
	1.248	555.212	13.8744
	1.25	560.059	13.9861
	1.252	564.842	14.0977
	1.254	569.77	14.2156
	1.256	574.741	14.3239
	1.258	579.744	14.4379
	1.26	584.878	14.553
	1.262	589.975	14.6701
	1.264	595.139	14.7845
	1.266	600.256	14.8982
	1.268	605.526	15.0186
	1.27	610.795	15.1355
	1.272	616.073	15.2562
	1.274	621.358	15.3775
	1.276	626.789	15.5007
	1.278	632.331	15.6283
	1.28	637.851	15.7486
	1.282	643.377	15.8703
	1.284	648.877	15.9939
	1.286	654.466	16.1193
	1.288	660.012	16.2486
	1.29	665.688	16.3763
	1.292	671.331	16.4999
	1.294	677.182	16.6287
	1.296	682.957	16.7576
	1.298	688.769	16.8834
	1.3	694.799	17.0172
	1.302	700.666	17.1473
	1.304	706.644	17.2777
	1.306	712.609	17.4079
	1.308	718.477	17.5372
	1.31	724.501	17.6769
	1.312	730.63	17.812
	1.314	736.778	17.9446
	1.316	743.05	18.0818
	1.318	749.323	18.218
	1.32	755.821	18.3607
	1.322	762.174	18.4978
	1.324	768.554	18.6404
	1.326	775.02	18.7829
	1.328	781.623	18.9286
	1.33	788.301	19.0767
	1.332	794.888	19.2243
	1.334	801.543	19.3635
	1.336	808.375	19.5123
	1.338	815.236	19.6576
	1.34	821.976	19.7969
	1.342	828.863	19.949
	1.344	835.829	20.1008
	1.346	842.898	20.2497
	1.348	849.968	20.4038
	1.35	856.915	20.5542
	1.352	863.909	20.7005
	1.354	871.034	20.8491
	1.356	878.248	21.0011
	1.358	885.535	21.1586
	1.36	892.785	21.314
	1.362	900.094	21.4734
	1.364	907.42	21.6342
	1.366	914.921	21.7923
	1.368	922.476	21.9552
	1.37	930.105	22.1158
	1.372	937.602	22.2757
	1.374	945.367	22.4411
	1.376	952.947	22.6034
	1.378	960.836	22.7676
	1.38	968.817	22.9368
	1.382	976.73	23.0995
	1.384	984.613	23.2651
	1.386	992.75	23.4376
	1.388	1000.76	23.6016
	1.39	1008.69	23.7664
	1.392	1017.02	23.9413
	1.394	1025.26	24.1155
	1.396	1033.73	24.2953
	1.398	1042.03	24.468
	1.4	1050.64	24.6541
	1.402	1059.04	24.8279
	1.404	1067.63	25.0077
	1.406	1076.2	25.1868
	1.408	1085.21	25.3771
	1.41	1094.09	25.5659
	1.412	1102.76	25.754
	1.414	1111.75	25.9485
	1.416	1120.61	26.1293
	1.418	1129.63	26.3222
	1.42	1138.45	26.5019
	1.422	1147.68	26.6956
	1.424	1156.99	26.8857
	1.426	1166.45	27.0842
	1.428	1175.66	27.2735
	1.43	1185.14	27.4715
	1.432	1194.71	27.6639
	1.434	1204.06	27.8546
	1.436	1213.67	28.042
	1.438	1223.22	28.2369
	1.44	1232.92	28.4377
	1.442	1242.8	28.6411
	1.444	1252.36	28.8322
	1.446	1262.21	29.0281
	1.448	1272.23	29.2261
	1.45	1282.33	29.433
	1.452	1292.47	29.6384
	1.454	1302.65	29.8466
	1.456	1312.99	30.0567
	1.458	1323.29	30.2633
	1.46	1333.83	30.477
	1.462	1344.41	30.6889
	1.464	1355.03	30.9009
	1.466	1365.55	31.1174
	1.468	1376.15	31.3248
	1.47	1386.91	31.5386
	1.472	1397.81	31.7569
	1.474	1408.54	31.9673
	1.476	1419.36	32.1844
	1.478	1430.35	32.4078
	1.48	1441.27	32.6197
	1.482	1452.59	32.8465
	1.484	1463.71	33.0693
	1.486	1475.11	33.2885
	1.488	1486.52	33.5162
	1.49	1497.92	33.7434
	1.492	1509.41	33.9722
	1.494	1520.95	34.1985
	1.496	1532.61	34.4264
	1.498	1544.28	34.6607
	1.5	1556.22	34.891
	1.502	1568.19	35.1226
	1.504	1580.08	35.36
	1.506	1592.2	35.6007
	1.508	1604.4	35.8449
	1.51	1616.57	36.0785
	1.512	1628.84	36.3155
	1.514	1641.23	36.559
	1.516	1653.65	36.799
	1.518	1666.05	37.0487
	1.52	1679.02	37.3085
	1.522	1691.69	37.5541
	1.524	1704.49	37.8039
	1.526	1717.26	38.048
	1.528	1730.2	38.2963
	1.53	1743.19	38.5433
	1.532	1756.14	38.7894
	1.534	1769.37	39.0399
	1.536	1782.62	39.2927
	1.538	1795.83	39.5423
	1.54	1809.26	39.7961
	1.542	1822.89	40.0549
	1.544	1836.35	40.308
	1.546	1850.09	40.5715
	1.548	1863.89	40.8298
	1.55	1877.93	41.0953
	1.552	1891.79	41.3537
	1.554	1905.88	41.6181
	1.556	1919.98	41.8846
	1.558	1934.29	42.1571
	1.56	1948.69	42.4308
	1.562	1962.77	42.6922
	1.564	1976.91	42.9559
	1.566	1991.59	43.2332
	1.568	2006.19	43.5121
	1.57	2020.9	43.7883
	1.572	2035.69	44.0674
	1.574	2050.67	44.3459
	1.576	2065.77	44.6354
	1.578	2080.94	44.911
	1.58	2096.49	45.208
	1.582	2111.8	45.4953
	1.584	2127.27	45.7837
	1.586	2142.68	46.0739
	1.588	2158.34	46.3621
	1.59	2174.01	46.6481
	1.592	2189.96	46.9419
	1.594	2205.61	47.235
	1.596	2221.43	47.5317
	1.598	2237.55	47.828
	1.6	2253.89	48.1177
	1.602	2270.49	48.4292
	1.604	2286.94	48.7368
	1.606	2303.35	49.0418
	1.608	2319.74	49.341
	1.61	2336.48	49.6442
	1.612	2353.28	49.943
	1.614	2370.13	50.248
	1.616	2387.18	50.5561
	1.618	2404	50.8626
	1.62	2421.13	51.1681
	1.622	2438.34	51.4813
	1.624	2455.65	51.7973
	1.626	2473.2	52.1097
	1.628	2490.64	52.4237
	1.63	2508.46	52.749
	1.632	2525.96	53.0584
	1.634	2543.55	53.3806
	1.636	2561.53	53.7158
	1.638	2579.39	54.0311
	1.64	2597.8	54.3607
	1.642	2616.26	54.6892
	1.644	2634.74	55.0163
	1.646	2653.42	55.3531
	1.648	2672.03	55.6795
	1.65	2691.01	56.0182
	1.652	2709.79	56.3517
	1.654	2728.75	56.6966
	1.656	2747.85	57.0359
	1.658	2766.61	57.3732
	1.66	2785.81	57.7233
	1.662	2805.22	58.0638
	1.664	2824.57	58.4071
	1.666	2844.18	58.742
	1.668	2863.82	59.0872
	1.67	2883.54	59.4278
	1.672	2903.45	59.7782
	1.674	2923.43	60.1331
	1.676	2943.28	60.4711
	1.678	2963.47	60.8314
	1.68	2983.76	61.1824
	1.682	3004.12	61.5289
	1.684	3024.74	61.8911
	1.686	3045.39	62.2482
	1.688	3066.42	62.618
	1.69	3087.49	62.9883
	1.692	3108.57	63.348
	1.694	3129.8	63.7238
	1.696	3151.34	64.1047
	1.698	3172.58	64.4761
	1.7	3193.97	64.8488
	1.702	3215.7	65.2195
	1.704	3237.61	65.6067
	1.706	3259.57	65.9779
	1.708	3281.81	66.3603
	1.71	3303.94	66.7436
	1.712	3326.48	67.13
	1.714	3349.05	67.5193
	1.716	3371.99	67.9136
	1.718	3395.12	68.3093
	1.72	3418.1	68.7073
	1.722	3440.87	69.0952
	1.724	3464.07	69.4896
	1.726	3487.24	69.8793
	1.728	3510.71	70.2699
	1.73	3534.02	70.6692
	1.732	3557.58	71.064
	1.734	3581.4	71.465
	1.736	3605.23	71.8613
	1.738	3629.08	72.2656
	1.74	3653.06	72.6788
	1.742	3677.21	73.086
	1.744	3701.42	73.4989
	1.746	3725.67	73.9063
	1.748	3750.32	74.3309
	1.75	3774.79	74.7359
	1.752	3799.58	75.1563
	1.754	3824.69	75.5758
	1.756	3849.73	76.0011
	1.758	3875.1	76.4248
	1.76	3900.54	76.8431
	1.762	3926.24	77.2646
	1.764	3952.03	77.6875
	1.766	3977.93	78.1251
	1.768	4004.11	78.5533
	1.77	4030.24	78.9818
	1.772	4056.76	79.424
	1.774	4083.06	79.8617
	1.776	4109.52	80.2968
	1.778	4136.2	80.7457
	1.78	4162.95	81.1842
	1.782	4189.78	81.6278
	1.784	4216.73	82.0716
	1.786	4243.89	82.5194
	1.788	4271.15	82.9729
	1.79	4298.77	83.4217
	1.792	4326.27	83.8719
	1.794	4354.2	84.3288
	1.796	4381.98	84.7751
	1.798	4409.88	85.2274
	1.8	4437.94	85.6756
	1.802	4466.41	86.1428
	1.804	4494.85	86.6162
	1.806	4523.11	87.0846
	1.808	4551.91	87.5393
	1.81	4580.99	88.0133
	1.812	4610.14	88.4786
	1.814	4639.48	88.9432
	1.816	4668.64	89.4173
	1.818	4698.41	89.8865
	1.82	4728.14	90.3648
	1.822	4757.84	90.8328
	1.824	4787.83	91.3187
	1.826	4817.69	91.7999
	1.828	4847.92	92.2773
	1.83	4877.88	92.7498
	1.832	4908.4	93.2317
	1.834	4939.14	93.7151
	1.836	4970.17	94.2092
	1.838	5001.1	94.7071
	1.84	5032.15	95.2013
	1.842	5063.45	95.7103
	1.844	5094.95	96.1988
	1.846	5126.67	96.7022
	1.848	5158.29	97.2089
	1.85	5190.54	97.7146
	1.852	5222.27	98.2106
	1.854	5255.06	98.7236
	1.856	5287.41	99.2221
	1.858	5319.66	99.7287
	1.86	5352.3	100.23
	1.862	5385.07	100.747
	1.864	5417.79	101.264
	1.866	5450.94	101.778
	1.868	5484.47	102.304
	1.87	5518.05	102.828
	1.872	5551.75	103.348
	1.874	5585.66	103.868
	1.876	5619.36	104.386
	1.878	5653.44	104.913
	1.88	5687.94	105.454
	1.882	5722.75	105.989
	1.884	5758.03	106.53
	1.886	5792.93	107.068
	1.888	5827.9	107.606
	1.89	5863.16	108.153
	1.892	5898.62	108.701
	1.894	5934.22	109.254
	1.896	5970.29	109.812
	1.898	6006.3	110.359
	1.9	6042.28	110.904
	1.902	6078.64	111.468
	1.904	6114.74	112.027
	1.906	6151.34	112.584
	1.908	6187.63	113.139
	1.91	6224.82	113.691
	1.912	6261.98	114.269
	1.914	6299.72	114.853
	1.916	6337.21	115.417
	1.918	6374.79	115.982
	1.92	6412.16	116.551
	1.922	6449.77	117.113
	1.924	6488.39	117.709
	1.926	6526.94	118.303
	1.928	6565.2	118.878
	1.93	6604.1	119.458
	1.932	6642.78	120.041
	1.934	6682	120.627
	1.936	6721.4	121.221
	1.938	6760.91	121.817
	1.94	6800.58	122.418
	1.942	6840.22	123.011
	1.944	6880.31	123.612
	1.946	6920.47	124.221
	1.948	6960.83	124.82
	1.95	7001.27	125.427
	1.952	7042.01	126.032
	1.954	7083.25	126.642
	1.956	7124.47	127.264
	1.958	7165.72	127.875
	1.96	7207.54	128.493
	1.962	7249.1	129.116
	1.964	7291.18	129.739
	1.966	7333.67	130.365
	1.968	7375.93	130.978
	1.97	7418.5	131.61
	1.972	7460.88	132.241
	1.974	7503.45	132.866
	1.976	7546.47	133.502
	1.978	7589.67	134.134
	1.98	7633.36	134.78
	1.982	7677.1	135.416
	1.984	7721.02	136.05
	1.986	7765.22	136.691
	1.988	7809.74	137.343
	1.99	7854.06	137.994
	1.992	7898.72	138.622
	1.994	7943.77	139.274
	1.996	7989.14	139.932
	1.998	8034.23	140.579

## Sheet: Fig 3a
t	r=1	r=2	r=3	r=4	r=5	r=6	r=7	r=8	r=9	r=10	r=11	r=12	r=13	r=14	r=15
0.5	0.0344974	0.0408432	0.0234617	0.0164612	0.0506407	1.06327	0.0572828	0.016252	0.0115122	0.00715781	0.00475639	0.00401798	0.00214117	0.00204161	0.271066
1	0.00609522	0.00741277	-0.00158346	0.0331	-0.0208205	1.84716	0.0124208	0.0148769	0.00985639	0.00845994	0.00781077	0.00632593	0.00704939	0.00600737	0.0970116
1.5	0.00678751	-0.00744009	-0.0181428	0.00974716	-0.0570304	2.18592	-0.0439401	0.00388661	0.00303367	0.00373605	0.00220365	0.00329352	0.00349216	0.00558265	-0.0847904
2	-0.00538328	0.00555255	-0.00138798	-0.00260777	-0.0592599	2.25943	-0.0720099	-0.000217827	-0.00277314	-0.00145542	0.000485161	0.00264412	0.000574023	0.00523205	-0.130607
2.5	-0.00718828	-0.00251048	0.00409655	0.00424758	-0.00727665	2.13493	-0.0556357	-0.00258217	-0.00632488	-0.00457251	-0.00127061	-0.000313688	0.000186116	0.00139916	-0.0777456
3	-0.00395261	-0.00724007	0.00824881	-0.00260735	0.0224832	2.01388	-0.013166	-0.00147644	-0.00542092	-0.00256691	-0.000723326	-0.00304195	-0.00269347	0.0037634	-0.00839363
3.5	-0.00246703	-0.0048192	-0.00997331	-0.0013742	0.0276555	1.94741	0.0283236	0.000270905	-0.00406085	-0.000558291	0.000985457	-0.00015308	-0.0013317	0.00130435	0.0338021
4	-0.00178044	-0.00626164	0.00167095	0.003095	0.00711323	1.93391	0.0373023	-0.00177639	-0.00293133	3.06833e-05	-0.000360586	-0.00024294	-0.00124594	0.000469668	0.0350825
4.5	-0.00146548	-0.00331835	-0.00382359	0.00245677	-0.00732306	1.96754	0.0240057	-0.00413302	-0.00565653	-0.00132494	-0.00137755	-0.00158107	-0.00255033	-0.000109723	-0.0062012
5	-0.000297368	-0.0015154	0.000951205	0.000127969	-0.0123947	2.00217	0.00210424	-0.00083507	-0.0016076	-0.00231504	-0.000773602	-0.000965716	-0.00104272	0.00131121	-0.0172526
5.5	0.00290409	-0.000444345	0.00263594	-0.0011248	-0.00830961	2.01785	-0.0104512	-0.000589781	0.00123695	-0.00145242	0.00269167	-0.000359068	-0.000827597	0.000630249	-0.01346
6	-0.00451542	-0.000369732	-0.00120946	-0.00248659	-0.00322055	2.01361	-0.0147392	0.00275455	-0.000934574	0.000172006	0.00159646	0.0011036	0.000503658	0.00150124	-0.019844
6.5	0.000498382	-0.00102436	0.00231402	-0.0030257	0.00117262	2.00362	-0.0136962	0.00192431	0.000263837	0.00175531	0.00220441	0.00260673	0.000239487	0.00286222	-0.00190494
7	0.00122142	0.000457757	0.000349514	0.000206572	0.002298	1.99431	-0.00449275	0.000617915	-0.00299379	0.00100102	0.00234742	0.000739618	-0.000979478	-0.000111535	0.000661686
7.5	0.000912541	-0.00235357	-0.00254111	0.00367026	-0.00413592	1.99568	0.00397363	-0.00141272	-0.00238014	-0.000580454	-0.00287234	0.00101958	-0.00174818	0.00110282	-0.0073456
8	0.000919522	-0.00483887	-0.00237444	0.00245909	0.000730134	1.9996	0.00423643	0.00085503	-0.00369452	0.00112502	0.00242365	0.00161927	0.000838805	0.00232227	0.00662139
8.5	-0.00101876	-0.00125027	-7.51998e-05	-0.000971034	-0.00148773	2.00235	0.00496513	0.000373326	-0.00443329	-0.00184726	0.000615409	0.00136017	-2.8408e-05	0.00314658	-0.000651329
9	0.00101567	0.00105883	0.000963529	-0.00139961	-0.00289511	2.00552	0.00199986	-0.00151804	-0.00290666	-0.00181169	0.000374458	0.00165978	0.000524628	0.00290318	-3.11879e-05
9.5	-0.000453017	0.00113376	-0.000523212	-0.000994146	-0.00126627	2.00181	0.000809993	-0.0015539	-0.00159745	-0.000987353	0.00193699	0.00112055	-1.58565e-05	0.00299531	0.000605395
10	0.00046258	-0.00240084	0.00012923	0.000378879	-0.00137466	2.00172	-0.00119746	-0.000300319	0.000793171	-0.00118806	0.00108131	0.000685646	6.34167e-05	0.00306205	0.000194941

## Sheet: Fig 3b
t	r=1	r=2	r=3	r=4	r=5	r=6	r=7	r=8	r=9	r=10	r=11	r=12	r=13	r=14	r=15
0.6	0.0159836	0.0195989	0.0130611	0.00158082	0.0486082	1.406	0.0364122	0.00287987	0.0106841	0.00380002	0.0012771	0.00327261	0.0013902	0.00291811	0.161467
1.2	0.00175205	-0.00516911	0.000697928	-0.00272748	0.00635216	1.86165	0.017574	0.00458217	0.00279588	0.000348006	0.000835939	0.00169725	0.000873489	0.00256043	0.0321727
1.8	-0.000538971	-0.00155493	-0.00235974	0.000239429	-0.000407298	1.98403	0.00279865	0.000367804	0.00202208	-0.00235037	0.00063283	-0.00343061	0.00207298	0.000169805	-0.00233834
2.4	0.000386451	0.00241843	0.00191475	0.00336671	-0.00579894	2.01023	-0.00613711	0.000542897	-0.00277722	-0.00055262	-0.00477356	-0.00205483	0.00233064	0.00221195	-0.00892244
3	0.000894039	-0.0012968	0.00487405	-0.00185122	2.07654e-05	2.00439	-0.00389506	-0.000753101	-0.00127367	-0.000371877	-0.00474091	-0.00442525	-0.00609193	-0.000474161	-0.0193851
3.6	-0.00203034	0.00122155	0.00273778	-0.00139278	0.00102531	2.00326	-0.00208021	0.00249784	-0.00330727	-0.00318223	0.00123316	-0.000396662	8.70916e-05	0.000428623	-0.00315814
4.2	0.00372655	0.00330766	0.0034959	0.00186166	0.00637664	2.00024	-0.00643612	0.00308355	0.000515875	-0.00132297	-0.00259853	0.000900583	-0.00210385	-0.00490885	0.0058981
4.8	-0.003858	-0.0006699	0.00473393	-0.00291873	0.00129244	1.99886	0.00459818	0.00477902	0.000176939	-0.00179399	0.000123064	0.00166468	-0.00369167	-0.000896881	0.00353909
5.4	0.00480606	-0.000318836	-0.000865152	0.000854028	-1.15666e-05	1.99729	-0.000622071	5.16796e-05	-0.00793021	0.00102784	-0.0013039	0.00195689	-0.00374962	-0.0017878	-0.00789267
6	-0.000496765	-0.00239056	-0.00148508	0.00656011	0.00110734	1.99826	-0.00369096	0.000896892	-0.0019176	-0.00348874	0.00337103	0.0040108	-0.00281315	0.00244057	0.00210389
6.6	0.00118725	-0.000643021	0.00465167	-0.00548207	-0.00281455	2.00187	0.00416434	-0.000283671	6.3812e-06	-0.000732941	-0.000147442	0.00392959	7.56884e-05	0.00236168	0.00627291
7.2	-0.00169492	-0.00142346	0.00407997	0.00146275	-0.000186054	2.00176	-0.00261534	-0.00188202	0.00128781	7.74677e-06	-0.00104263	-0.00112209	-0.00157969	0.0010022	-0.00370574
7.8	0.00297749	0.00211542	0.00649558	0.00221653	-0.000625846	1.998	-0.00549137	0.00135239	-0.00275759	-0.000942998	-0.00113138	0.000490121	-0.000618861	0.00216897	0.00624844
8.4	0.000914931	-0.00314722	0.00303401	-0.00088452	0.000312608	2.00122	-0.000441225	-0.00319727	0.000100894	0.00141988	-0.00253332	0.000711915	-0.00612896	0.00372667	-0.00611162
9	0.00184123	0.00273864	0.00144103	-0.00226158	0.00231104	2.00437	0.00253171	0.0053938	-0.00355144	-0.000919653	-0.000564814	-0.000665518	-0.00976957	0.00219621	0.000721103
9.6	-0.00267649	0.00439249	0.000730162	0.00417776	-0.00119701	1.99523	0.00166353	-0.00331843	0.00526463	-0.00500542	-0.00405779	-0.00393766	-0.00318947	0.00040338	-0.00675032
10.2	-0.00231456	-0.000398292	0.00127385	-0.00119471	-0.000678037	1.9968	-0.00160762	0.00165779	0.00118848	-0.00129325	-0.000754034	0.00260029	0.000680297	0.0041246	0.00328481
10.8	-0.00133279	-0.000255687	0.00398996	-0.00164829	0.00555522	2.00085	0.00170928	0.00179104	-0.00488545	0.00311875	-0.0068001	-0.00158699	-0.00406847	-0.00237486	-0.00678839
11.4	-0.0011519	0.000586948	0.00599602	0.00381946	-0.00241246	2.00126	0.00056407	0.00774004	-0.00144164	-0.00220743	-0.00472694	0.00193156	-0.00407305	0.000364495	0.00498917
12	-0.00237808	-0.00191613	0.00268087	-0.00329568	0.00553087	2.00064	0.00499873	0.00639616	-0.00215933	-0.000150616	0.00173186	-0.00129412	-0.000831868	0.00255809	0.0118707

## Sheet: Fig4
t	p=0.15 (mean)	p=0.20(mean)	p=0.25(mean)	p=0.3(mean)
0.0001	1	1	1	1
0.0101	1.01	1.01867	1.019	1.0255
0.0201	1.0215	1.03567	1.042	1.0505
0.0301	1.032	1.043	1.062	1.078
0.0401	1.042	1.06667	1.079	1.103
0.0501	1.0555	1.09667	1.0975	1.1285
0.0601	1.0645	1.11933	1.1195	1.1465
0.0701	1.075	1.14033	1.1405	1.166
0.0801	1.0825	1.15233	1.1575	1.1965
0.0901	1.092	1.169	1.1805	1.2165
0.1001	1.1035	1.18433	1.1975	1.2475
0.1101	1.1165	1.20467	1.2185	1.2715
0.1201	1.128	1.22133	1.2355	1.303
0.1301	1.1365	1.22733	1.2565	1.3235
0.1401	1.1465	1.24433	1.278	1.3515
0.1501	1.1545	1.262	1.309	1.3825
0.1601	1.161	1.268	1.323	1.414
0.1701	1.171	1.28533	1.3465	1.4395
0.1801	1.183	1.30367	1.3685	1.4725
0.1901	1.1915	1.31433	1.3895	1.5
0.2001	1.204	1.32733	1.4095	1.5245
0.2101	1.2115	1.343	1.4325	1.55
0.2201	1.226	1.358	1.456	1.5725
0.2301	1.232	1.38233	1.4715	1.594
0.2401	1.241	1.413	1.486	1.621
0.2501	1.252	1.42733	1.505	1.6465
0.2601	1.2625	1.44067	1.5285	1.6695
0.2701	1.274	1.456	1.55	1.699
0.2801	1.2845	1.47567	1.574	1.736
0.2901	1.2915	1.48733	1.6025	1.7555
0.3001	1.2955	1.49867	1.6145	1.781
0.3101	1.305	1.52033	1.637	1.8125
0.3201	1.3125	1.53633	1.662	1.841
0.3301	1.322	1.55667	1.6825	1.8735
0.3401	1.331	1.57733	1.7035	1.899
0.3501	1.344	1.595	1.7285	1.9385
0.3601	1.351	1.613	1.749	1.959
0.3701	1.3655	1.63233	1.7695	1.9915
0.3801	1.3755	1.64933	1.784	2.031
0.3901	1.385	1.67567	1.807	2.0635
0.4001	1.3945	1.69267	1.8255	2.0865
0.4101	1.401	1.70033	1.8535	2.113
0.4201	1.4085	1.70667	1.886	2.1405
0.4301	1.4195	1.72233	1.907	2.163
0.4401	1.427	1.74133	1.9255	2.2005
0.4501	1.439	1.75467	1.9515	2.227
0.4601	1.4425	1.77167	1.9725	2.257
0.4701	1.4495	1.789	1.9945	2.292
0.4801	1.461	1.80633	2.023	2.3295
0.4901	1.4685	1.825	2.0405	2.3555
0.5001	1.478	1.84633	2.0665	2.382
0.5101	1.485	1.86267	2.0955	2.422
0.5201	1.4935	1.87267	2.1135	2.454
0.5301	1.4995	1.90567	2.134	2.4855
0.5401	1.505	1.925	2.157	2.522
0.5501	1.5125	1.95	2.174	2.5525
0.5601	1.522	1.95633	2.1955	2.579
0.5701	1.533	1.97967	2.2125	2.6065
0.5801	1.5415	1.98833	2.2295	2.6335
0.5901	1.5505	2.011	2.253	2.6635
0.6001	1.5595	2.028	2.2645	2.6955
0.6101	1.572	2.03933	2.2855	2.735
0.6201	1.589	2.06533	2.312	2.77
0.6301	1.5945	2.08367	2.3225	2.801
0.6401	1.6015	2.09867	2.348	2.838
0.6501	1.6085	2.121	2.372	2.864
0.6601	1.6155	2.14467	2.394	2.882
0.6701	1.623	2.17167	2.409	2.9075
0.6801	1.636	2.191	2.434	2.943
0.6901	1.64	2.19467	2.457	2.9665
0.7001	1.6495	2.21767	2.478	3.012
0.7101	1.659	2.23633	2.5055	3.0505
0.7201	1.671	2.254	2.5165	3.088
0.7301	1.681	2.273	2.5395	3.1265
0.7401	1.6855	2.282	2.555	3.154
0.7501	1.695	2.305	2.578	3.193
0.7601	1.701	2.31333	2.602	3.219
0.7701	1.7085	2.331	2.619	3.2545
0.7801	1.716	2.34033	2.6415	3.2845
0.7901	1.725	2.34867	2.668	3.328
0.8001	1.7335	2.36833	2.684	3.367
0.8101	1.7425	2.39367	2.698	3.404
0.8201	1.75	2.409	2.7205	3.437
0.8301	1.756	2.42867	2.7445	3.474
0.8401	1.765	2.44367	2.7675	3.516
0.8501	1.7675	2.47633	2.7945	3.556
0.8601	1.771	2.49767	2.815	3.6075
0.8701	1.7785	2.51633	2.8385	3.645
0.8801	1.7845	2.55733	2.862	3.6805
0.8901	1.7895	2.55567	2.882	3.714
0.9001	1.801	2.573	2.906	3.7545
0.9101	1.8095	2.59367	2.9315	3.801
0.9201	1.823	2.618	2.958	3.838
0.9301	1.8335	2.63567	2.979	3.878
0.9401	1.85	2.643	3	3.9255
0.9501	1.8615	2.66633	3.015	3.956
0.9601	1.874	2.66433	3.0375	3.998
0.9701	1.8835	2.69767	3.064	4.0395
0.9801	1.891	2.71433	3.086	4.088
0.9901	1.903	2.73567	3.116	4.128
1.0001	1.9055	2.73867	3.1465	4.1645
1.0101	1.914	2.751	3.17	4.219
1.0201	1.926	2.76467	3.1925	4.2655
1.0301	1.933	2.78733	3.2195	4.319
1.0401	1.94	2.80733	3.246	4.363
1.0501	1.9465	2.818	3.2705	4.4015
1.0601	1.953	2.82567	3.294	4.4425
1.0701	1.9655	2.83467	3.3205	4.4885
1.0801	1.9685	2.84967	3.338	4.513
1.0901	1.982	2.884	3.3575	4.567
1.1001	1.992	2.90067	3.3865	4.6025
1.1101	1.997	2.92033	3.4115	4.6395
1.1201	1.9975	2.93667	3.4235	4.707
1.1301	2.0045	2.95033	3.4495	4.7485
1.1401	2.009	2.971	3.4745	4.8025
1.1501	2.013	2.98733	3.5	4.847
1.1601	2.02	3.013	3.5205	4.91
1.1701	2.035	3.03267	3.542	4.9525
1.1801	2.0415	3.04933	3.5595	5.009
1.1901	2.0575	3.067	3.5735	5.0525
1.2001	2.067	3.074	3.601	5.1165
1.2101	2.0755	3.07667	3.621	5.1625
1.2201	2.086	3.075	3.6495	5.2155
1.2301	2.095	3.101	3.671	5.2725
1.2401	2.1085	3.12767	3.702	5.3265
1.2501	2.123	3.13933	3.73	5.3795
1.2601	2.1315	3.15433	3.7655	5.4345
1.2701	2.1445	3.174	3.782	5.481
1.2801	2.1515	3.18133	3.815	5.521
1.2901	2.1605	3.21567	3.844	5.56
1.3001	2.1705	3.22667	3.877	5.6185
1.3101	2.1755	3.24433	3.9065	5.649
1.3201	2.181	3.25467	3.9295	5.697
1.3301	2.1895	3.272	3.96	5.7345
1.3401	2.1965	3.29067	3.9825	5.779
1.3501	2.207	3.32467	4.0085	5.84
1.3601	2.218	3.31767	4.0295	5.8855
1.3701	2.227	3.32267	4.0595	5.9425
1.3801	2.2315	3.33867	4.0845	5.9825
1.3901	2.237	3.367	4.1095	6.0325
1.4001	2.25	3.38767	4.1315	6.087
1.4101	2.2585	3.40333	4.1745	6.137
1.4201	2.267	3.427	4.2055	6.1775
1.4301	2.2805	3.44633	4.2285	6.2225
1.4401	2.292	3.48633	4.2455	6.273
1.4501	2.302	3.49967	4.2715	6.34
1.4601	2.3095	3.518	4.304	6.398
1.4701	2.323	3.54333	4.3405	6.449
1.4801	2.334	3.575	4.361	6.4985
1.4901	2.3435	3.60467	4.3815	6.551
1.5001	2.351	3.643	4.4145	6.617
1.5101	2.358	3.66	4.433	6.662
1.5201	2.3655	3.662	4.467	6.7275
1.5301	2.3735	3.69533	4.4985	6.763
1.5401	2.382	3.72233	4.534	6.8215
1.5501	2.3875	3.75267	4.5685	6.8845
1.5601	2.393	3.77	4.604	6.949
1.5701	2.401	3.79767	4.6425	7.008
1.5801	2.413	3.82767	4.6655	7.053
1.5901	2.4225	3.83633	4.705	7.112
1.6001	2.443	3.84833	4.7355	7.1775
1.6101	2.454	3.873	4.7565	7.2435
1.6201	2.4685	3.90767	4.796	7.289
1.6301	2.4735	3.903	4.8155	7.348
1.6401	2.476	3.91167	4.848	7.39
1.6501	2.4815	3.925	4.877	7.4715
1.6601	2.4895	3.94767	4.9175	7.5325
1.6701	2.495	3.978	4.9505	7.5885
1.6801	2.504	3.98567	4.975	7.647
1.6901	2.5185	4.00033	4.996	7.6985
1.7001	2.5285	4.02733	5.02	7.7535
1.7101	2.533	4.03033	5.0415	7.8095
1.7201	2.5435	4.044	5.076	7.876
1.7301	2.5485	4.07167	5.1095	7.946
1.7401	2.5605	4.08567	5.1275	8.008
1.7501	2.571	4.10133	5.157	8.067
1.7601	2.58	4.119	5.1825	8.157
1.7701	2.588	4.12133	5.213	8.236
1.7801	2.59	4.13233	5.2445	8.297
1.7901	2.6005	4.168	5.2665	8.3585
1.8001	2.609	4.19267	5.299	8.4265
1.8101	2.6165	4.20967	5.328	8.4745
1.8201	2.6265	4.23533	5.3555	8.531
1.8301	2.6255	4.25867	5.3995	8.5875
1.8401	2.632	4.28133	5.4415	8.6575
1.8501	2.645	4.29667	5.4775	8.7345
1.8601	2.6515	4.32533	5.5	8.803
1.8701	2.656	4.35067	5.5285	8.8815
1.8801	2.6685	4.37233	5.5605	8.956
1.8901	2.674	4.36933	5.598	9.035
1.9001	2.686	4.39433	5.6425	9.0995
1.9101	2.6915	4.40633	5.6675	9.159
1.9201	2.7	4.44	5.695	9.2285
1.9301	2.7125	4.46233	5.7265	9.293
1.9401	2.7245	4.504	5.7605	9.3565
1.9501	2.7345	4.52033	5.8055	9.425
1.9601	2.7525	4.53733	5.833	9.482
1.9701	2.767	4.573	5.875	9.5425
1.9801	2.773	4.57667	5.9105	9.616
1.9901	2.7845	4.60367	5.939	9.691
2.0001	2.7945	4.63067	5.9605	9.7715
2.0101	2.81	4.65167	5.9825	9.845
2.0201	2.8145	4.678	6.0195	9.9125
2.0301	2.827	4.691	6.062	9.983
2.0401	2.835	4.71633	6.1	10.0695
2.0501	2.8445	4.752	6.1395	10.1345
2.0601	2.849	4.75933	6.176	10.219
2.0701	2.862	4.77767	6.209	10.287
2.0801	2.8695	4.80367	6.2565	10.357
2.0901	2.874	4.83233	6.2955	10.4335
2.1001	2.8785	4.846	6.3495	10.5015
2.1101	2.8895	4.87133	6.3915	10.5935
2.1201	2.892	4.90667	6.4055	10.684
2.1301	2.9045	4.91667	6.4395	10.7785
2.1401	2.924	4.93167	6.482	10.862
2.1501	2.928	4.95333	6.5195	10.9385
2.1601	2.935	4.94933	6.5475	11.0185
2.1701	2.946	4.96533	6.5775	11.089
2.1801	2.951	5.00367	6.606	11.1515
2.1901	2.958	5.01967	6.6305	11.2205
2.2001	2.9735	5.04033	6.6685	11.311
2.2101	2.9895	5.06133	6.7045	11.393
2.2201	3.01	5.07067	6.723	11.479
2.2301	3.0165	5.093	6.763	11.545
2.2401	3.033	5.09967	6.805	11.644
2.2501	3.046	5.13367	6.8375	11.726
2.2601	3.051	5.16067	6.871	11.8235
2.2701	3.058	5.18933	6.9065	11.908
2.2801	3.0705	5.20767	6.944	11.994
2.2901	3.0785	5.248	6.993	12.0935
2.3001	3.0845	5.26	7.022	12.195
2.3101	3.096	5.299	7.054	12.2605
2.3201	3.1025	5.31833	7.0965	12.3495
2.3301	3.1155	5.343	7.1195	12.448
2.3401	3.127	5.355	7.1415	12.5085
2.3501	3.137	5.38	7.1835	12.5925
2.3601	3.141	5.39333	7.2155	12.674
2.3701	3.1485	5.39967	7.2695	12.74
2.3801	3.159	5.41467	7.297	12.844
2.3901	3.168	5.44533	7.324	12.941
2.4001	3.1715	5.469	7.368	13.016
2.4101	3.18	5.48233	7.416	13.1045
2.4201	3.1925	5.517	7.451	13.2005
2.4301	3.1985	5.566	7.487	13.2835
2.4401	3.216	5.58333	7.528	13.3665
2.4501	3.226	5.59967	7.5645	13.4495
2.4601	3.2265	5.63733	7.6135	13.5485
2.4701	3.227	5.654	7.6445	13.6255
2.4801	3.2385	5.69	7.6845	13.718
2.4901	3.242	5.69967	7.7175	13.7825
2.5001	3.254	5.71967	7.7525	13.861
2.5101	3.267	5.73533	7.8035	13.9605
2.5201	3.2685	5.76633	7.842	14.0605
2.5301	3.2785	5.8	7.881	14.161
2.5401	3.2865	5.807	7.9425	14.255
2.5501	3.3035	5.81933	8.001	14.3575
2.5601	3.3135	5.85	8.0445	14.45
2.5701	3.3235	5.88133	8.084	14.53
2.5801	3.335	5.89933	8.1275	14.631
2.5901	3.337	5.92733	8.1785	14.735
2.6001	3.3475	5.94767	8.2	14.8595
2.6101	3.3535	5.97667	8.258	14.965
2.6201	3.3675	6.01333	8.2905	15.0695
2.6301	3.386	6.041	8.3235	15.175
2.6401	3.398	6.05767	8.3665	15.248
2.6501	3.408	6.07567	8.4275	15.3645
2.6601	3.414	6.097	8.491	15.463
2.6701	3.4215	6.11633	8.523	15.565
2.6801	3.435	6.13233	8.5485	15.664
2.6901	3.442	6.15667	8.5815	15.766
2.7001	3.4575	6.20533	8.623	15.8845
2.7101	3.472	6.231	8.665	15.9865
2.7201	3.4825	6.26633	8.7115	16.089
2.7301	3.4955	6.311	8.7585	16.17
2.7401	3.507	6.33733	8.807	16.247
2.7501	3.5205	6.361	8.8665	16.3605
2.7601	3.5335	6.39433	8.9075	16.4685
2.7701	3.5495	6.40133	8.937	16.545
2.7801	3.5585	6.436	8.988	16.662
2.7901	3.5725	6.469	9.026	16.752
2.8001	3.577	6.50467	9.088	16.8445
2.8101	3.583	6.53	9.132	16.922
2.8201	3.5945	6.56633	9.1885	17.0125
2.8301	3.5965	6.585	9.238	17.1385
2.8401	3.6125	6.62133	9.3015	17.254
2.8501	3.6165	6.656	9.3305	17.357
2.8601	3.631	6.70333	9.3865	17.4565
2.8701	3.6375	6.73833	9.435	17.57
2.8801	3.6565	6.76967	9.482	17.676
2.8901	3.6645	6.79167	9.5455	17.7625
2.9001	3.6705	6.82067	9.6005	17.8585
2.9101	3.682	6.85067	9.6525	17.972
2.9201	3.691	6.88867	9.7035	18.085
2.9301	3.6995	6.90867	9.7675	18.1945
2.9401	3.713	6.93067	9.816	18.2895
2.9501	3.726	6.93833	9.8855	18.4225
2.9601	3.74	6.979	9.9265	18.523
2.9701	3.75	7.016	9.9745	18.6215
2.9801	3.7605	7.03433	10.0245	18.7365
2.9901	3.78	7.05033	10.053	18.8435
3.0001	3.793	7.07567	10.11	18.927
3.0101	3.799	7.09267	10.1555	19.0325
3.0201	3.808	7.118	10.2095	19.138
3.0301	3.8145	7.11733	10.26	19.262
3.0401	3.8255	7.16033	10.3065	19.3945
3.0501	3.835	7.20433	10.346	19.5145
3.0601	3.8475	7.22033	10.4035	19.646
3.0701	3.847	7.224	10.4505	19.7635
3.0801	3.865	7.251	10.5305	19.8775
3.0901	3.8705	7.30067	10.5805	19.9745
3.1001	3.8845	7.34167	10.6315	20.081
3.1101	3.8915	7.347	10.6865	20.1795
3.1201	3.897	7.36967	10.7285	20.297
3.1301	3.9105	7.41267	10.759	20.4335
3.1401	3.932	7.463	10.831	20.593
3.1501	3.942	7.52167	10.8775	20.737
3.1601	3.9545	7.538	10.911	20.8735
3.1701	3.955	7.566	10.9665	20.966
3.1801	3.968	7.593	11.0065	21.0875
3.1901	3.978	7.61333	11.074	21.2225
3.2001	3.991	7.65033	11.13	21.3565
3.2101	4.0035	7.67	11.194	21.452
3.2201	4.022	7.692	11.271	21.5855
3.2301	4.0335	7.71933	11.3455	21.7155
3.2401	4.0425	7.74833	11.4145	21.872
3.2501	4.0555	7.77467	11.4595	22.0045
3.2601	4.066	7.803	11.5015	22.1285
3.2701	4.0745	7.82533	11.562	22.254
3.2801	4.0865	7.83533	11.6095	22.3835
3.2901	4.0935	7.84767	11.649	22.495
3.3001	4.104	7.86667	11.6975	22.629
3.3101	4.113	7.92167	11.752	22.767
3.3201	4.1325	7.973	11.809	22.93
3.3301	4.1375	8.00433	11.8365	23.0525
3.3401	4.1545	8.024	11.8715	23.2135
3.3501	4.1605	8.04467	11.932	23.3675
3.3601	4.174	8.08667	11.971	23.5105
3.3701	4.1825	8.12967	12.022	23.6545
3.3801	4.19	8.14467	12.0655	23.785
3.3901	4.1965	8.17167	12.125	23.9135
3.4001	4.2055	8.201	12.1735	24.063
3.4101	4.221	8.22967	12.2075	24.1825
3.4201	4.2255	8.25067	12.265	24.3215
3.4301	4.232	8.291	12.3115	24.4685
3.4401	4.241	8.30467	12.3785	24.5695
3.4501	4.252	8.29733	12.421	24.727
3.4601	4.2625	8.34033	12.4755	24.861
3.4701	4.271	8.401	12.53	25.001
3.4801	4.278	8.427	12.6	25.144
3.4901	4.2905	8.45333	12.6345	25.2755
3.5001	4.2955	8.47433	12.6925	25.415
3.5101	4.307	8.50833	12.745	25.5295
3.5201	4.3215	8.52833	12.8055	25.7375
3.5301	4.3265	8.55933	12.8665	25.878
3.5401	4.3365	8.58733	12.936	26.013
3.5501	4.3485	8.63367	13.007	26.172
3.5601	4.358	8.69633	13.0725	26.3395
3.5701	4.38	8.73867	13.155	26.4965
3.5801	4.3985	8.747	13.2155	26.6725
3.5901	4.41	8.78967	13.28	26.8205
3.6001	4.419	8.81	13.3315	26.9765
3.6101	4.422	8.849	13.3875	27.137
3.6201	4.4285	8.90467	13.4645	27.2865
3.6301	4.449	8.91433	13.535	27.448
3.6401	4.4655	8.94133	13.6015	27.6035
3.6501	4.474	8.96	13.664	27.734
3.6601	4.488	8.98467	13.726	27.8905
3.6701	4.4915	9.01667	13.793	28.053
3.6801	4.5055	9.07067	13.853	28.2185
3.6901	4.5185	9.11267	13.914	28.374
3.7001	4.5295	9.156	14.011	28.5485
3.7101	4.5405	9.20167	14.086	28.697
3.7201	4.5475	9.23433	14.152	28.879
3.7301	4.5485	9.26733	14.2175	29.058
3.7401	4.553	9.29	14.3	29.195
3.7501	4.5785	9.30767	14.373	29.3565
3.7601	4.6005	9.33633	14.4475	29.515
3.7701	4.6085	9.39367	14.506	29.6575
3.7801	4.631	9.41167	14.5755	29.8175
3.7901	4.644	9.42067	14.642	29.937
3.8001	4.651	9.47967	14.709	30.121
3.8101	4.6585	9.53233	14.772	30.275
3.8201	4.671	9.59233	14.825	30.42
3.8301	4.689	9.616	14.903	30.5745
3.8401	4.6975	9.65333	14.957	30.7475
3.8501	4.711	9.68933	15.025	30.911
3.8601	4.7165	9.68467	15.102	31.076
3.8701	4.7285	9.74667	15.182	31.2495
3.8801	4.7345	9.75567	15.259	31.44
3.8901	4.748	9.77833	15.3385	31.6225
3.9001	4.7555	9.82333	15.408	31.784
3.9101	4.7655	9.87633	15.4905	31.923
3.9201	4.786	9.88167	15.575	32.152
3.9301	4.7925	9.931	15.663	32.3125
3.9401	4.8095	9.97867	15.7485	32.5035
3.9501	4.827	10.0253	15.8175	32.679
3.9601	4.837	10.0643	15.879	32.834
3.9701	4.848	10.065	15.942	33.046
3.9801	4.8505	10.1083	16.003	33.256
3.9901	4.8705	10.1443	16.058	33.4185
4.0001	4.89	10.1827	16.108	33.557
4.0101	4.902	10.196	16.206	33.752
4.0201	4.9135	10.226	16.2815	33.9575
4.0301	4.9285	10.2717	16.3685	34.1355
4.0401	4.929	10.268	16.438	34.298
4.0501	4.942	10.2877	16.5375	34.505
4.0601	4.9655	10.3163	16.6035	34.675
4.0701	4.9805	10.355	16.674	34.875
4.0801	4.99	10.4043	16.749	35.067
4.0901	4.996	10.4143	16.815	35.254
4.1001	5.007	10.4647	16.8945	35.4495
4.1101	5.0205	10.498	16.9515	35.658
4.1201	5.029	10.5423	17.0275	35.867
4.1301	5.0395	10.5963	17.0875	36.054
4.1401	5.056	10.5977	17.1545	36.2695
4.1501	5.067	10.629	17.2235	36.481
4.1601	5.074	10.6617	17.297	36.6935
4.1701	5.081	10.6817	17.391	36.863
4.1801	5.0935	10.694	17.456	37.0215
4.1901	5.0945	10.7207	17.5365	37.1895
4.2001	5.1055	10.769	17.6095	37.414
4.2101	5.115	10.8097	17.6875	37.5885
4.2201	5.1235	10.8477	17.7715	37.7965
4.2301	5.136	10.8853	17.852	37.9795
4.2401	5.152	10.918	17.9675	38.1985
4.2501	5.156	10.9617	18.0655	38.428
4.2601	5.171	11.012	18.1405	38.6285
4.2701	5.182	11.0563	18.2425	38.8845
4.2801	5.192	11.08	18.331	39.1155
4.2901	5.199	11.0883	18.406	39.3215
4.3001	5.213	11.147	18.4905	39.557
4.3101	5.2185	11.1687	18.5785	39.7655
4.3201	5.2305	11.1807	18.6355	39.984
4.3301	5.239	11.2337	18.7225	40.213
4.3401	5.2555	11.271	18.8105	40.409
4.3501	5.2675	11.309	18.87	40.564
4.3601	5.2785	11.3327	18.944	40.791
4.3701	5.294	11.3733	19.0425	40.9815
4.3801	5.313	11.4013	19.117	41.1985
4.3901	5.32	11.411	19.201	41.4105
4.4001	5.325	11.432	19.273	41.6575
4.4101	5.338	11.4833	19.345	41.8735
4.4201	5.3465	11.518	19.4135	42.1205
4.4301	5.357	11.5807	19.4995	42.3515
4.4401	5.3645	11.619	19.5955	42.5655
4.4501	5.373	11.651	19.681	42.785
4.4601	5.376	11.6837	19.7795	42.9905
4.4701	5.402	11.698	19.8855	43.191
4.4801	5.414	11.7403	19.9435	43.4765
4.4901	5.432	11.761	20.0365	43.705
4.5001	5.4475	11.7687	20.127	43.9195
4.5101	5.462	11.8067	20.2265	44.095
4.5201	5.4705	11.8537	20.281	44.299
4.5301	5.482	11.8953	20.3695	44.5335
4.5401	5.4915	11.9117	20.4595	44.7495
4.5501	5.5045	11.938	20.552	44.9635
4.5601	5.5145	11.9667	20.635	45.197
4.5701	5.5335	11.986	20.7325	45.3985
4.5801	5.5425	12.0217	20.8115	45.659
4.5901	5.558	12.0487	20.9015	45.9235
4.6001	5.569	12.0767	20.988	46.1825
4.6101	5.5865	12.092	21.078	46.4225
4.6201	5.5995	12.1447	21.1745	46.643
4.6301	5.621	12.172	21.267	46.841
4.6401	5.623	12.2147	21.349	47.127
4.6501	5.6385	12.26	21.4325	47.3505
4.6601	5.6545	12.286	21.532	47.6165
4.6701	5.669	12.3333	21.6285	47.845
4.6801	5.6805	12.388	21.747	48.1405
4.6901	5.6875	12.4157	21.849	48.422
4.7001	5.692	12.4857	21.933	48.6675
4.7101	5.7095	12.5267	22.0505	48.9
4.7201	5.7285	12.5723	22.1195	49.125
4.7301	5.7365	12.5997	22.1875	49.374
4.7401	5.7415	12.65	22.274	49.63
4.7501	5.753	12.6803	22.3625	49.869
4.7601	5.779	12.7313	22.4555	50.098
4.7701	5.7985	12.7673	22.567	50.325
4.7801	5.8085	12.7863	22.672	50.5435
4.7901	5.8315	12.8503	22.7765	50.7805
4.8001	5.842	12.9067	22.8725	50.9945
4.8101	5.8535	12.9203	22.9995	51.236
4.8201	5.8615	12.9323	23.0935	51.449
4.8301	5.871	12.98	23.192	51.6585
4.8401	5.8895	13.0183	23.2925	51.954
4.8501	5.9105	13.0817	23.4105	52.2255
4.8601	5.93	13.156	23.502	52.5485
4.8701	5.944	13.1787	23.585	52.766
4.8801	5.955	13.2257	23.6795	53.0485
4.8901	5.9685	13.281	23.7645	53.258
4.9001	5.9825	13.3123	23.883	53.523
4.9101	5.991	13.373	23.974	53.778
4.9201	6.0145	13.389	24.0665	54.048
4.9301	6.031	13.4177	24.156	54.2875
4.9401	6.0425	13.4387	24.2945	54.5755
4.9501	6.053	13.4953	24.413	54.8365
4.9601	6.0745	13.5323	24.4825	55.09
4.9701	6.0875	13.534	24.575	55.3455
4.9801	6.096	13.5633	24.6885	55.6155
4.9901	6.108	13.5607	24.805	55.8145
5.0001	6.117	13.6063	24.937	56.1365
5.0101	6.1275	13.647	25.044	56.413
5.0201	6.139	13.685	25.1275	56.717
5.0301	6.1445	13.745	25.2735	57.019
5.0401	6.1665	13.7873	25.3645	57.332
5.0501	6.1805	13.819	25.473	57.622
5.0601	6.19	13.846	25.587	57.89
5.0701	6.204	13.897	25.7005	58.1965
5.0801	6.2175	13.9133	25.8225	58.513
5.0901	6.2285	13.9553	25.9505	58.8055
5.1001	6.2535	13.976	26.0865	59.1145
5.1101	6.2565	14.012	26.219	59.4415
5.1201	6.27	14.0463	26.3205	59.7325
5.1301	6.277	14.0997	26.439	60.031
5.1401	6.282	14.126	26.5515	60.283
5.1501	6.3005	14.1657	26.6455	60.5695
5.1601	6.307	14.216	26.7405	60.9035
5.1701	6.335	14.2647	26.8605	61.239
5.1801	6.3375	14.3017	26.9775	61.5265
5.1901	6.3435	14.326	27.0695	61.817
5.2001	6.351	14.3547	27.1855	62.12
5.2101	6.3645	14.4253	27.286	62.456
5.2201	6.3695	14.4887	27.4205	62.72
5.2301	6.392	14.5523	27.5205	62.9875
5.2401	6.3945	14.6087	27.61	63.2265
5.2501	6.4185	14.6573	27.7325	63.521
5.2601	6.4195	14.6927	27.8345	63.811
5.2701	6.433	14.7167	27.952	64.113
5.2801	6.44	14.7163	28.0435	64.436
5.2901	6.455	14.814	28.154	64.6575
5.3001	6.4605	14.8783	28.2725	64.9545
5.3101	6.473	14.9397	28.4035	65.272
5.3201	6.4895	14.9877	28.5105	65.5355
5.3301	6.4955	15.0433	28.6155	65.8365
5.3401	6.5165	15.108	28.7645	66.196
5.3501	6.5285	15.1583	28.89	66.5145
5.3601	6.537	15.196	28.998	66.801
5.3701	6.558	15.2557	29.1115	67.1025
5.3801	6.5875	15.302	29.2215	67.417
5.3901	6.597	15.3197	29.36	67.7405
5.4001	6.61	15.409	29.4775	68.053
5.4101	6.622	15.4467	29.636	68.3455
5.4201	6.6365	15.4983	29.734	68.678
5.4301	6.6385	15.519	29.835	69.0545
5.4401	6.656	15.56	29.974	69.387
5.4501	6.668	15.6117	30.1085	69.695
5.4601	6.6785	15.66	30.241	70.013
5.4701	6.676	15.7267	30.382	70.3835
5.4801	6.6885	15.7557	30.447	70.7175
5.4901	6.699	15.817	30.549	71.0525
5.5001	6.704	15.8717	30.635	71.396
5.5101	6.7185	15.9297	30.719	71.7555
5.5201	6.734	16.0013	30.842	72.1105
5.5301	6.743	16.073	30.952	72.486
5.5401	6.754	16.122	31.088	72.8105
5.5501	6.7625	16.1503	31.203	73.1225
5.5601	6.7695	16.2097	31.318	73.4285
5.5701	6.786	16.2467	31.461	73.8065
5.5801	6.7935	16.2653	31.6145	74.1475
5.5901	6.805	16.326	31.7675	74.5235
5.6001	6.8065	16.3417	31.906	74.833
5.6101	6.8235	16.4137	32.046	75.149
5.6201	6.854	16.455	32.1855	75.505
5.6301	6.867	16.4943	32.31	75.82
5.6401	6.8795	16.578	32.409	76.1015
5.6501	6.899	16.6037	32.5175	76.4905
5.6601	6.901	16.677	32.673	76.876
5.6701	6.9125	16.7273	32.8215	77.2405
5.6801	6.931	16.7937	32.9815	77.5885
5.6901	6.9455	16.8423	33.1085	77.973
5.7001	6.9545	16.8837	33.2375	78.3355
5.7101	6.9675	16.9697	33.3605	78.7045
5.7201	6.992	17.0403	33.474	79.0725
5.7301	7.014	17.0803	33.6195	79.4135
5.7401	7.028	17.1293	33.749	79.716
5.7501	7.044	17.183	33.876	80.0455
5.7601	7.051	17.2053	34.016	80.421
5.7701	7.0715	17.2543	34.112	80.7675
5.7801	7.086	17.2803	34.234	81.1075
5.7901	7.102	17.3433	34.3845	81.456
5.8001	7.1115	17.3863	34.5315	81.7595
5.8101	7.1205	17.4277	34.67	82.1175
5.8201	7.136	17.4683	34.808	82.4905
5.8301	7.1455	17.478	34.9445	82.863
5.8401	7.163	17.4997	35.075	83.2215
5.8501	7.184	17.5607	35.22	83.6505
5.8601	7.197	17.6177	35.384	84.005
5.8701	7.2135	17.667	35.5305	84.4045
5.8801	7.2195	17.7697	35.6575	84.781
5.8901	7.237	17.848	35.791	85.113
5.9001	7.2565	17.894	35.9265	85.5195
5.9101	7.264	17.9163	36.047	85.886
5.9201	7.2765	17.9793	36.1735	86.266
5.9301	7.291	18.037	36.278	86.61
5.9401	7.3115	18.0683	36.4065	86.9455
5.9501	7.3145	18.0923	36.551	87.352
5.9601	7.346	18.1183	36.647	87.7
5.9701	7.3755	18.162	36.8345	88.1295
5.9801	7.3975	18.2273	36.9175	88.5235
5.9901	7.4085	18.2727	37.0615	88.899
6.0001	7.4365	18.302	37.1995	89.281
6.0101	7.4545	18.3403	37.3535	89.6875
6.0201	7.4765	18.4047	37.4755	90.083
6.0301	7.4905	18.469	37.5875	90.492
6.0401	7.5025	18.4993	37.7205	90.8695
6.0501	7.5215	18.534	37.839	91.283
6.0601	7.5325	18.59	37.959	91.732
6.0701	7.542	18.628	38.103	92.097
6.0801	7.5675	18.6937	38.2865	92.45
6.0901	7.569	18.74	38.4465	92.8665
6.1001	7.5835	18.8237	38.611	93.311
6.1101	7.596	18.881	38.777	93.7185
6.1201	7.6265	18.9187	38.943	94.18
6.1301	7.633	19.018	39.1	94.5925
6.1401	7.657	19.0697	39.219	94.9955
6.1501	7.6645	19.0583	39.3305	95.434
6.1601	7.667	19.1017	39.488	95.861
6.1701	7.6865	19.1723	39.605	96.2855
6.1801	7.7075	19.2323	39.7425	96.712
6.1901	7.713	19.292	39.885	97.1405
6.2001	7.7265	19.3323	40.015	97.584
6.2101	7.7475	19.4273	40.201	98.0225
6.2201	7.7695	19.4507	40.361	98.409
6.2301	7.7825	19.5357	40.542	98.8155
6.2401	7.8025	19.588	40.714	99.246
6.2501	7.8225	19.6673	40.8615	99.7165
6.2601	7.842	19.7027	41.0135	100.09
6.2701	7.86	19.7497	41.156	100.517
6.2801	7.8665	19.841	41.341	100.976
6.2901	7.8875	19.8867	41.5135	101.324
6.3001	7.8965	19.9227	41.6815	101.764
6.3101	7.913	19.9843	41.7885	102.183
6.3201	7.9275	20.0563	41.93	102.558
6.3301	7.949	20.1277	42.0745	102.979
6.3401	7.9735	20.193	42.223	103.388
6.3501	7.9925	20.2277	42.3655	103.891
6.3601	8.0265	20.2323	42.521	104.317
6.3701	8.0295	20.263	42.714	104.746
6.3801	8.046	20.296	42.8775	105.26
6.3901	8.068	20.379	43.05	105.675
6.4001	8.0745	20.4437	43.2015	106.066
6.4101	8.089	20.5057	43.332	106.537
6.4201	8.1065	20.552	43.489	106.996
6.4301	8.132	20.625	43.6595	107.481
6.4401	8.143	20.6617	43.824	107.926
6.4501	8.15	20.728	43.9695	108.371
6.4601	8.1815	20.8103	44.1675	108.742
6.4701	8.1945	20.839	44.304	109.18
6.4801	8.211	20.8853	44.4615	109.655
6.4901	8.223	20.977	44.6205	110.088
6.5001	8.229	21.0613	44.7895	110.502
6.5101	8.2365	21.137	44.9795	110.993
6.5201	8.2475	21.1747	45.163	111.421
6.5301	8.269	21.1553	45.2935	111.879
6.5401	8.271	21.2087	45.452	112.332
6.5501	8.2875	21.291	45.6325	112.753
6.5601	8.288	21.296	45.7775	113.184
6.5701	8.3085	21.344	45.941	113.689
6.5801	8.3285	21.406	46.076	114.168
6.5901	8.3455	21.442	46.2665	114.658
6.6001	8.3545	21.5237	46.4595	115.12
6.6101	8.372	21.5767	46.5755	115.551
6.6201	8.3785	21.6577	46.725	116.047
6.6301	8.3895	21.7383	46.8635	116.515
6.6401	8.4015	21.8487	47.0185	117.08
6.6501	8.4235	21.8857	47.171	117.564
6.6601	8.458	21.9073	47.3605	117.998
6.6701	8.4695	21.9757	47.534	118.507
6.6801	8.4875	22.0307	47.7275	119.004
6.6901	8.493	22.069	47.8945	119.462
6.7001	8.5215	22.1337	48.0765	119.903
6.7101	8.552	22.1857	48.233	120.41
6.7201	8.577	22.2313	48.347	120.919
6.7301	8.608	22.2737	48.529	121.402
6.7401	8.6245	22.3483	48.705	121.853
6.7501	8.6255	22.4013	48.8515	122.354
6.7601	8.632	22.4623	49.0085	122.869
6.7701	8.6455	22.5537	49.2	123.361
6.7801	8.664	22.6427	49.361	123.882
6.7901	8.668	22.7003	49.547	124.397
6.8001	8.6935	22.734	49.726	124.919
6.8101	8.7055	22.7843	49.92	125.415
6.8201	8.717	22.853	50.1095	125.903
6.8301	8.7285	22.908	50.287	126.374
6.8401	8.7535	22.9637	50.468	126.89
6.8501	8.765	23.008	50.6505	127.359
6.8601	8.7685	23.0723	50.757	127.825
6.8701	8.7875	23.133	50.9055	128.357
6.8801	8.8115	23.192	51.053	128.9
6.8901	8.8235	23.204	51.2345	129.409
6.9001	8.855	23.2713	51.435	129.916
6.9101	8.872	23.297	51.6125	130.454
6.9201	8.896	23.375	51.7775	130.941
6.9301	8.9145	23.438	51.975	131.438
6.9401	8.935	23.516	52.1405	132.042
6.9501	8.962	23.5863	52.296	132.601
6.9601	8.978	23.6737	52.4825	133.126
6.9701	8.9935	23.757	52.5865	133.618
6.9801	9.003	23.789	52.7985	134.155
6.9901	9.002	23.875	52.9455	134.674
7.0001	9.0165	23.9467	53.1605	135.12
7.0101	9.0235	24.0237	53.3295	135.685
7.0201	9.0365	24.0553	53.544	136.161
7.0301	9.053	24.1467	53.7035	136.655
7.0401	9.0745	24.2347	53.866	137.208
7.0501	9.0865	24.3183	54.031	137.792
7.0601	9.1005	24.3383	54.2155	138.351
7.0701	9.113	24.3927	54.412	138.882
7.0801	9.1345	24.4637	54.633	139.368
7.0901	9.1625	24.5787	54.824	139.941
7.1001	9.1825	24.6243	55.02	140.559
7.1101	9.1965	24.7127	55.195	141.118
7.1201	9.2245	24.772	55.418	141.712
7.1301	9.244	24.8347	55.6055	142.22
7.1401	9.259	24.8973	55.7935	142.83
7.1501	9.279	24.9357	56.0345	143.357
7.1601	9.3035	25.0153	56.207	143.943
7.1701	9.3295	25.096	56.379	144.459
7.1801	9.355	25.1827	56.552	145.007
7.1901	9.3705	25.2613	56.744	145.574
7.2001	9.4065	25.316	56.9355	146.054
7.2101	9.426	25.394	57.0985	146.517
7.2201	9.4385	25.431	57.3255	147.131
7.2301	9.452	25.4933	57.5185	147.711
7.2401	9.477	25.556	57.7475	148.216
7.2501	9.5005	25.6327	57.929	148.829
7.2601	9.5255	25.656	58.1225	149.409
7.2701	9.552	25.7107	58.342	150.023
7.2801	9.5695	25.767	58.472	150.607
7.2901	9.598	25.904	58.7175	151.244
7.3001	9.6135	26.0023	58.9645	151.75
7.3101	9.642	26.065	59.163	152.387
7.3201	9.648	26.1123	59.374	152.941
7.3301	9.6665	26.1937	59.548	153.468
7.3401	9.6895	26.2707	59.771	154.1
7.3501	9.71	26.3377	60.008	154.733
7.3601	9.7235	26.4363	60.1685	155.339
7.3701	9.7345	26.4657	60.3775	155.857
7.3801	9.748	26.5917	60.5705	156.474
7.3901	9.7725	26.673	60.7705	157.108
7.4001	9.775	26.745	60.9645	157.798
7.4101	9.792	26.8353	61.1885	158.49
7.4201	9.803	26.9083	61.3815	159.107
7.4301	9.83	26.9733	61.523	159.673
7.4401	9.842	27.0107	61.731	160.254
7.4501	9.859	27.0643	61.9545	160.869
7.4601	9.8795	27.1497	62.1225	161.508
7.4701	9.9015	27.2013	62.3015	162.087
7.4801	9.936	27.3013	62.474	162.705
7.4901	9.9505	27.341	62.711	163.3
7.5001	9.974	27.3873	62.8965	163.935
7.5101	9.993	27.448	63.102	164.601
7.5201	10	27.5083	63.367	165.234
7.5301	10.024	27.5743	63.597	165.879
7.5401	10.0475	27.644	63.8195	166.575
7.5501	10.0645	27.7433	64.0425	167.262
7.5601	10.0855	27.8093	64.2695	167.904
7.5701	10.1085	27.8567	64.481	168.554
7.5801	10.123	27.946	64.686	169.238
7.5901	10.1375	28.015	64.9055	169.869
7.6001	10.162	28.096	65.0975	170.463
7.6101	10.189	28.1727	65.2735	171.035
7.6201	10.2015	28.1947	65.5015	171.65
7.6301	10.215	28.282	65.735	172.296
7.6401	10.2335	28.3273	65.93	172.923
7.6501	10.245	28.492	66.1835	173.584
7.6601	10.2595	28.537	66.408	174.111
7.6701	10.276	28.5953	66.6465	174.793
7.6801	10.284	28.6783	66.8995	175.434
7.6901	10.2965	28.7327	67.114	176.072
7.7001	10.3185	28.8617	67.3285	176.693
7.7101	10.3225	28.9523	67.5485	177.234
7.7201	10.34	29.042	67.783	177.897
7.7301	10.346	29.0913	68.0355	178.508
7.7401	10.356	29.104	68.207	179.155
7.7501	10.386	29.1977	68.437	179.849
7.7601	10.4035	29.298	68.6625	180.553
7.7701	10.427	29.3637	68.882	181.18
7.7801	10.446	29.4543	69.0835	181.763
7.7901	10.466	29.5047	69.296	182.377
7.8001	10.491	29.5607	69.532	182.978
7.8101	10.5075	29.654	69.7285	183.667
7.8201	10.543	29.7577	69.992	184.304
7.8301	10.5595	29.7807	70.207	185.006
7.8401	10.5855	29.8593	70.434	185.724
7.8501	10.6025	29.8803	70.6295	186.423
7.8601	10.6205	29.9017	70.8995	187.068
7.8701	10.6495	29.9613	71.151	187.688
7.8801	10.68	30.0727	71.3745	188.389
7.8901	10.7045	30.1447	71.6165	189.24
7.9001	10.7305	30.2437	71.8305	189.951
7.9101	10.7405	30.2693	72.068	190.562
7.9201	10.7615	30.3853	72.32	191.201
7.9301	10.792	30.4837	72.537	191.9
7.9401	10.8175	30.514	72.7415	192.549
7.9501	10.842	30.599	72.9855	193.143
7.9601	10.8485	30.6943	73.282	193.904
7.9701	10.856	30.7417	73.4555	194.481
7.9801	10.871	30.882	73.6895	195.192
7.9901	10.867	30.9313	73.971	195.971
8.0001	10.8935	30.9427	74.1885	196.718
8.0101	10.908	31.033	74.3895	197.455
8.0201	10.928	31.1057	74.624	198.186
8.0301	10.9385	31.196	74.853	198.888
8.0401	10.947	31.3033	75.09	199.623
8.0501	10.969	31.3647	75.3065	200.298
8.0601	10.9995	31.4727	75.5715	201.011
8.0701	11.017	31.4977	75.799	201.657
8.0801	11.038	31.5937	76.0745	202.343
8.0901	11.054	31.73	76.3215	203.093
8.1001	11.0815	31.8397	76.591	203.738
8.1101	11.101	31.9347	76.838	204.48
8.1201	11.126	32.044	77.106	205.209
8.1301	11.1435	32.1017	77.404	205.978
8.1401	11.1775	32.1327	77.646	206.733
8.1501	11.19	32.2423	77.867	207.5
8.1601	11.2095	32.3187	78.1015	208.232
8.1701	11.2415	32.4047	78.3685	208.866
8.1801	11.262	32.4997	78.651	209.488
8.1901	11.2725	32.5693	78.921	210.079
8.2001	11.302	32.6203	79.156	210.715
8.2101	11.3085	32.7533	79.3675	211.452
8.2201	11.3375	32.855	79.59	212.173
8.2301	11.352	32.94	79.853	212.831
8.2401	11.3565	33.0517	80.058	213.589
8.2501	11.379	33.1393	80.312	214.339
8.2601	11.401	33.158	80.6045	215.081
8.2701	11.426	33.2183	80.889	215.738
8.2801	11.4515	33.3197	81.1425	216.423
8.2901	11.475	33.4137	81.4285	217.248
8.3001	11.501	33.4853	81.661	217.915
8.3101	11.537	33.5857	81.882	218.646
8.3201	11.5585	33.6623	82.1605	219.312
8.3301	11.5675	33.7457	82.4235	220.024
8.3401	11.58	33.7613	82.702	220.728
8.3501	11.5895	33.8767	82.9535	221.472
8.3601	11.6325	33.9733	83.196	222.234
8.3701	11.6565	34.0887	83.443	223.049
8.3801	11.68	34.2043	83.7215	223.822
8.3901	11.699	34.3093	84.043	224.576
8.4001	11.7235	34.375	84.262	225.331
8.4101	11.7435	34.4677	84.5255	226.208
8.4201	11.7715	34.529	84.7845	226.948
8.4301	11.7975	34.6157	85.023	227.649
8.4401	11.8085	34.719	85.3015	228.344
8.4501	11.8295	34.7757	85.533	229.182
8.4601	11.8445	34.865	85.7995	229.987
8.4701	11.853	34.8763	86.019	230.797
8.4801	11.873	34.911	86.2805	231.547
8.4901	11.887	34.9673	86.5505	232.349
8.5001	11.895	35.0297	86.8085	233.081
8.5101	11.9065	35.1433	87.083	233.904
8.5201	11.9335	35.236	87.3805	234.783
8.5301	11.951	35.341	87.6395	235.653
8.5401	11.976	35.4273	87.863	236.419
8.5501	11.9975	35.4977	88.1205	237.237
8.5601	12.0155	35.5957	88.3875	238.041
8.5701	12.028	35.7103	88.6705	238.883
8.5801	12.053	35.7593	88.9165	239.714
8.5901	12.073	35.7817	89.1515	240.489
8.6001	12.0885	35.8803	89.4625	241.257
8.6101	12.12	35.9593	89.6985	241.96
8.6201	12.146	36.084	89.946	242.696
8.6301	12.1775	36.1383	90.2045	243.506
8.6401	12.1945	36.245	90.5145	244.349
8.6501	12.227	36.3387	90.7825	245.212
8.6601	12.2385	36.4337	91.0325	246.044
8.6701	12.2795	36.5493	91.283	246.902
8.6801	12.315	36.6627	91.6315	247.679
8.6901	12.3385	36.771	91.933	248.458
8.7001	12.345	36.8503	92.204	249.214
8.7101	12.373	36.938	92.562	249.839
8.7201	12.3875	37.0187	92.828	250.677
8.7301	12.4125	37.1527	93.0915	251.549
8.7401	12.427	37.2207	93.3455	252.317
8.7501	12.4585	37.3347	93.639	253.143
8.7601	12.477	37.4237	93.9665	254.03
8.7701	12.505	37.5257	94.305	254.849
8.7801	12.524	37.6123	94.5535	255.746
8.7901	12.5325	37.675	94.8375	256.612
8.8001	12.556	37.769	95.1335	257.404
8.8101	12.5825	37.9157	95.3885	258.154
8.8201	12.6055	37.937	95.725	258.893
8.8301	12.6345	38.0993	96.0275	259.685
8.8401	12.6505	38.1207	96.302	260.469
8.8501	12.67	38.22	96.5505	261.296
8.8601	12.688	38.289	96.8705	262.08
8.8701	12.714	38.353	97.1625	262.938
8.8801	12.7385	38.432	97.4275	263.827
8.8901	12.7645	38.4797	97.7195	264.748
8.9001	12.7885	38.573	98.0105	265.649
8.9101	12.817	38.6917	98.312	266.541
8.9201	12.826	38.745	98.6385	267.388
8.9301	12.853	38.8377	98.927	268.269
8.9401	12.865	38.9417	99.2335	269.139
8.9501	12.9075	39.0563	99.5345	269.996
8.9601	12.92	39.113	99.818	270.775
8.9701	12.9275	39.25	100.124	271.61
8.9801	12.946	39.38	100.48	272.365
8.9901	12.9585	39.4763	100.863	273.253
9.0001	12.9735	39.5053	101.186	274.099
9.0101	13.009	39.5257	101.487	274.918
9.0201	13.04	39.643	101.803	275.833
9.0301	13.0625	39.7663	102.141	276.721
9.0401	13.089	39.8717	102.425	277.594
9.0501	13.1155	39.9417	102.721	278.286
9.0601	13.139	39.9967	103.034	279.147
9.0701	13.157	40.1353	103.321	280.021
9.0801	13.177	40.226	103.617	280.841
9.0901	13.1985	40.2873	103.894	281.692
9.1001	13.2315	40.3613	104.21	282.625
9.1101	13.267	40.4627	104.551	283.433
9.1201	13.2805	40.5777	104.805	284.281
9.1301	13.3095	40.701	105.177	285.181
9.1401	13.333	40.799	105.482	286.194
9.1501	13.345	40.9147	105.79	287.079
9.1601	13.375	40.9747	106.099	287.943
9.1701	13.4	41.1193	106.406	288.952
9.1801	13.412	41.1643	106.662	289.707
9.1901	13.4325	41.213	106.996	290.546
9.2001	13.4455	41.3397	107.301	291.394
9.2101	13.48	41.4537	107.716	292.17
9.2201	13.5025	41.5477	108.019	293.021
9.2301	13.5315	41.679	108.33	293.962
9.2401	13.548	41.805	108.639	294.786
9.2501	13.5525	41.9227	108.883	295.728
9.2601	13.581	42.034	109.152	296.721
9.2701	13.5965	42.151	109.432	297.534
9.2801	13.6305	42.2163	109.776	298.483
9.2901	13.653	42.353	110.147	299.433
9.3001	13.6735	42.4317	110.448	300.257
9.3101	13.692	42.543	110.74	301.19
9.3201	13.718	42.707	111.066	302.065
9.3301	13.744	42.833	111.389	302.931
9.3401	13.7725	42.8643	111.733	303.884
9.3501	13.795	43.033	112.037	304.695
9.3601	13.8115	43.1237	112.417	305.521
9.3701	13.833	43.276	112.779	306.548
9.3801	13.8615	43.339	113.055	307.499
9.3901	13.882	43.395	113.428	308.425
9.4001	13.909	43.4803	113.738	309.358
9.4101	13.934	43.5267	114.022	310.266
9.4201	13.9495	43.6173	114.338	311.233
9.4301	13.968	43.6723	114.597	312.031
9.4401	13.9875	43.767	115.001	313.065
9.4501	14.003	43.8747	115.346	314.037
9.4601	14.0285	43.9693	115.655	314.995
9.4701	14.075	44.048	115.969	315.856
9.4801	14.0875	44.1177	116.359	316.865
9.4901	14.1065	44.208	116.657	317.693
9.5001	14.141	44.309	117.026	318.697
9.5101	14.1625	44.42	117.266	319.603
9.5201	14.183	44.4907	117.558	320.507
9.5301	14.2165	44.57	117.897	321.366
9.5401	14.243	44.713	118.258	322.38
9.5501	14.279	44.8517	118.49	323.238
9.5601	14.2825	45.001	118.824	324.053
9.5701	14.306	45.0947	119.211	325.015
9.5801	14.3475	45.159	119.49	326.038
9.5901	14.3905	45.2847	119.848	327.034
9.6001	14.4055	45.369	120.18	328.058
9.6101	14.426	45.4973	120.567	329.084
9.6201	14.454	45.6187	120.898	330.083
9.6301	14.4795	45.7317	121.195	331.087
9.6401	14.5015	45.8797	121.518	332.058
9.6501	14.5415	46.0237	121.829	333.05
9.6601	14.5765	46.115	122.154	333.974
9.6701	14.6025	46.2307	122.552	335.007
9.6801	14.644	46.308	122.86	335.859
9.6901	14.6585	46.3863	123.264	336.815
9.7001	14.658	46.484	123.589	337.863
9.7101	14.688	46.5853	123.886	338.892
9.7201	14.7315	46.7263	124.26	339.853
9.7301	14.7605	46.8117	124.578	340.796
9.7401	14.795	46.9257	124.977	341.858
9.7501	14.8315	47.0047	125.322	342.825
9.7601	14.8555	47.0817	125.621	343.728
9.7701	14.859	47.163	126.043	344.682
9.7801	14.9	47.2483	126.395	345.592
9.7901	14.9345	47.2753	126.705	346.436
9.8001	14.959	47.3757	127.107	347.512
9.8101	14.987	47.5597	127.469	348.393
9.8201	15.016	47.6933	127.882	349.447
9.8301	15.035	47.7793	128.262	350.399
9.8401	15.064	47.8917	128.556	351.348
9.8501	15.0795	47.9963	128.916	352.421
9.8601	15.0795	48.1557	129.271	353.467
9.8701	15.093	48.264	129.673	354.393
9.8801	15.107	48.418	130.006	355.423
9.8901	15.103	48.5057	130.334	356.346
9.9001	15.1375	48.659	130.643	357.352
9.9101	15.156	48.7937	130.954	358.354
9.9201	15.1665	48.874	131.321	359.365
9.9301	15.196	48.972	131.72	360.426
9.9401	15.2195	49.0963	132.109	361.407
9.9501	15.2465	49.236	132.482	362.418
9.9601	15.275	49.3417	132.828	363.419
9.9701	15.2985	49.45	133.167	364.401
9.9801	15.31	49.5857	133.547	365.38
9.9901	15.321	49.7087	133.816	366.475

## Sheet: Fig5
t	r=1	r=2	r=3	r=4	r=5	r=6	r=7	r=8	r=9	r=10	r=11	r=12	r=13	r=14
0	0	0	0	0	0	0	0	0	0	0	0	0	0	0
1	4	0.00287238	0.000489553	0.000339597	2.64994e-05	3.56952e-05	4.1018e-05	0.000165742	5.30973e-05	7.69049e-05	9.67268e-06	2.68283e-05	4.00096e-05	0.00296205
2	2.07713	0.0150291	0.00888388	0.00367748	0.000356707	0.000223771	9.52513e-05	0.000242101	0.000134911	4.58942e-05	2.23782e-05	0.000110732	4.48503e-05	0.00852674
3	1.4695	0.0140156	0.031675	0.00282663	0.00057055	0.00115693	0.000594934	8.88189e-05	0.000174817	0.000111307	0.000127402	3.53949e-05	6.30936e-05	0.0402274
4	2.37023	0.0130846	0.0250182	0.0195373	0.00529278	0.00366244	0.001328	0.00089468	0.000372827	0.000219523	0.000338683	0.00025806	0.000174808	0.0353662
5	1.41024	0.0660232	0.00698577	0.0049913	0.00185601	0.00612314	0.00590422	0.000918223	0.000674868	0.0004843	0.000448004	0.000131977	0.000118873	0.0598927
6	2.09251	0.0421335	0.00517588	0.0154248	0.00745775	0.0461612	0.0179805	0.00502184	0.00293391	0.000301644	0.000521117	0.000582091	0.000350008	0.0225041
7	1.72253	0.0092482	0.00650657	0.00810318	0.00732895	0.0142154	0.0187894	0.00579201	0.00393398	0.000835012	0.00119159	0.000771391	0.000430572	0.0140782
8	2.04344	0.0071329	0.0127352	0.0115378	0.0168418	0.00308037	0.0193612	0.00659157	0.00337637	0.00577782	0.0048629	0.00201435	0.000760231	0.0171881
9	2.18171	0.0114627	0.0127693	0.00802666	0.00729095	0.0135797	0.00426888	0.0139077	0.0196138	0.0103716	0.00469219	0.00223955	0.00250287	0.0130242
10	1.98956	0.00947816	0.00967027	0.0120983	0.0133057	0.0180526	0.0161367	0.00473192	0.0246685	0.0222605	0.00606628	0.00586926	0.00215763	0.0348814
11	2.00347	0.023142	0.0160048	0.0325996	0.0097658	0.0132509	0.00833836	0.0179053	0.0151308	0.00684071	0.0172442	0.00569088	0.00617502	0.0494722
12	2.0076	0.0184422	0.0147361	0.0165112	0.0215689	0.00768241	0.0143697	0.0254406	0.0188223	0.0278949	0.0216589	0.00839863	0.0063608	0.0837256
13	1.97359	0.00915046	0.0131819	0.0242366	0.0162966	0.0125475	0.00660233	0.0237631	0.0110944	0.00940127	0.0260845	0.00932588	0.00468493	0.0380591
14	2.00155	0.00986933	0.0137618	0.0153418	0.0250712	0.00627127	0.0081793	0.0218761	0.0068533	0.0109254	0.0137365	0.00267414	0.0112617	0.0596894
15	2.00649	0.00466461	0.00842568	0.0124674	0.00623155	0.0106558	0.0108707	0.0130358	0.00646207	0.0130835	0.0217319	0.0227127	0.00529151	0.0706559
16	1.9883	0.00377342	0.0229939	0.0071363	0.0205782	0.034116	0.01405	0.00684649	0.0216649	0.013554	0.0116192	0.0250272	0.00933172	0.117217
17	1.98649	0.0125924	0.00674865	0.0107563	0.00720964	0.0339058	0.0165547	0.0070105	0.0190872	0.012225	0.00417366	0.0213987	0.0115623	0.0586455
18	1.98431	0.00671273	0.0279993	0.0101924	0.00700987	0.0162034	0.0207368	0.023645	0.00742822	0.00915802	0.012009	0.0194845	0.0149981	0.0419632
19	1.9917	0.013932	0.0107874	0.0111075	0.0173205	0.0220858	0.00852097	0.0136375	0.012569	0.0196914	0.034384	0.0148833	0.0136713	0.0585994
20	1.99763	0.0063584	0.0166395	0.00591659	0.0337806	0.0172857	0.0170309	0.0151923	0.0126492	0.0111946	0.0128702	0.00498522	0.00788137	0.0207426

## Sheet: SuppFig1
t	N = 6	N = 10	N = 16	N = 26	N = 42	N = 68	N = 110	N = 179	N = 290	N = 471
0.25	0.709368	0.714786	0.718008	0.72012	0.721422	0.722235	0.722738	0.723053	0.723246	0.723365
0.5	1.07099	1.10585	1.12784	1.14283	1.15233	1.15837	1.16215	1.16454	1.166	1.16691
0.75	1.28126	1.37541	1.43922	1.48519	1.51552	1.53536	1.54801	1.55608	1.56107	1.56419
1	1.42362	1.60294	1.73461	1.836	1.9065	1.95444	1.98584	2.00624	2.019	2.02704
1.25	1.53223	1.81551	2.0415	2.22865	2.36706	2.46579	2.53281	2.57743	2.60583	2.62392
1.5	1.62083	2.01954	2.36443	2.67229	2.91575	3.09929	3.2294	3.31884	3.37707	3.4147
1.75	1.69513	2.2142	2.69889	3.16461	3.55933	3.87546	4.11104	4.27942	4.39223	4.46661
2	1.75787	2.39698	3.03726	3.69728	4.29662	4.80799	5.21072	5.51191	5.7209	5.86226
2.25	1.81078	2.56564	3.37159	4.25865	5.11975	5.9031	6.55731	7.0721	7.44435	7.70414
2.5	1.85521	2.71883	3.69478	4.83546	6.01499	7.15795	8.17196	9.01492	9.65372	10.1165
2.75	1.89239	2.85606	4.00114	5.4142	6.96391	8.55966	10.0637	11.3882	12.4448	13.2439
3	1.92341	2.97759	4.28652	5.9822	7.94491	10.0854	12.2261	14.2247	15.9091	17.2456
3.25	1.94923	3.08417	4.54827	6.52842	8.93511	11.7038	14.6346	17.5349	20.1217	22.2837
3.5	1.97072	3.17687	4.78508	7.04395	9.91222	13.3777	17.2475	21.3002	25.1274	28.5057
3.75	1.9886	3.25695	4.99672	7.52224	10.8561	15.0669	20.0084	25.4707	30.9279	36.022
4	2.00348	3.32573	5.18383	7.95912	11.75	16.7324	22.8511	29.9664	37.4727	44.8819
4.25	2.01588	3.38451	5.34765	8.35253	12.5811	18.3384	25.7055	34.6837	44.6569	55.0536
4.5	2.02623	3.43454	5.48987	8.70224	13.3408	19.8554	28.5038	39.5041	52.3268	66.4129
4.75	2.03488	3.47697	5.61238	9.00949	14.0245	21.261	31.1856	44.3058	60.2932	78.7446
5	2.04212	3.51284	5.7172	9.27659	14.6312	22.5403	33.7018	48.974	68.3487	91.7584
5.25	2.04818	3.54309	5.80633	9.50657	15.1625	23.6859	36.0168	53.4096	76.2879	105.116
5.5	2.05328	3.56855	5.88172	9.70287	15.6224	24.6965	38.1082	57.5353	83.9244	118.462
5.75	2.05756	3.58994	5.94517	9.86914	16.0163	25.576	39.9666	61.2976	91.1043	131.461
6	2.06117	3.60787	5.99834	10.009	16.3504	26.332	41.5931	64.6672	97.7139	143.821
6.25	2.06422	3.62289	6.04273	10.1258	16.6314	26.9747	42.9973	67.6355	103.682	155.313
6.5	2.06679	3.63545	6.07965	10.223	16.8658	27.5157	44.1948	70.2117	108.975	165.78
6.75	2.06896	3.64595	6.11027	10.3033	17.0601	27.9669	45.2047	72.4177	113.596	175.135
7	2.0708	3.65472	6.1356	10.3694	17.22	28.3404	46.0482	74.2841	117.571	183.354
7.25	2.07236	3.66203	6.15649	10.4236	17.351	28.6474	46.7464	75.8463	120.948	190.465
7.5	2.07368	3.66813	6.17368	10.4678	17.4578	28.8981	47.3199	77.1415	123.783	196.533
7.75	2.07481	3.67322	6.18781	10.5038	17.5444	29.1017	47.7878	78.2064	126.139	201.648
8	2.07576	3.67745	6.19939	10.5331	17.6144	29.2662	48.1673	79.0756	128.079	205.912
8.25	2.07657	3.68098	6.20888	10.5568	17.6709	29.3987	48.4734	79.7803	129.665	209.434
8.5	2.07726	3.68392	6.21663	10.5759	17.7162	29.5049	48.7193	80.3486	130.952	212.318
8.75	2.07785	3.68636	6.22296	10.5913	17.7525	29.5898	48.9159	80.8047	131.991	214.662
9	2.07836	3.6884	6.22813	10.6038	17.7815	29.6575	49.0727	81.1691	132.824	216.556
9.25	2.07878	3.69009	6.23234	10.6138	17.8047	29.7113	49.1973	81.4592	133.49	218.077
9.5	2.07915	3.6915	6.23576	10.6218	17.8231	29.7541	49.2961	81.6895	134.02	219.293
9.75	2.07946	3.69267	6.23855	10.6282	17.8378	29.7879	49.3743	81.8718	134.44	220.261
10	2.07973	3.69365	6.24081	10.6333	17.8494	29.8147	49.436	82.0158	134.773	221.03
10.25	2.07995	3.69446	6.24265	10.6375	17.8587	29.8358	49.4847	82.1294	135.035	221.638
10.5	2.08015	3.69513	6.24414	10.6407	17.866	29.8525	49.523	82.2187	135.242	222.117
10.75	2.08031	3.69569	6.24536	10.6434	17.8718	29.8657	49.5532	82.289	135.405	222.495
11	2.08046	3.69616	6.24634	10.6455	17.8764	29.876	49.5769	82.3441	135.533	222.792
11.25	2.08058	3.69655	6.24713	10.6471	17.8801	29.8842	49.5955	82.3874	135.633	223.026
11.5	2.08068	3.69687	6.24778	10.6485	17.8829	29.8906	49.6101	82.4213	135.711	223.209
11.75	2.08077	3.69714	6.2483	10.6495	17.8852	29.8957	49.6216	82.4479	135.773	223.352
12	2.08085	3.69736	6.24873	10.6504	17.887	29.8996	49.6305	82.4687	135.821	223.464
12.25	2.08091	3.69754	6.24907	10.6511	17.8884	29.9028	49.6376	82.4849	135.859	223.552
12.5	2.08097	3.6977	6.24935	10.6516	17.8895	29.9052	49.6431	82.4977	135.888	223.62
12.75	2.08102	3.69783	6.24957	10.652	17.8904	29.9071	49.6474	82.5076	135.911	223.674
13	2.08106	3.69793	6.24975	10.6524	17.8911	29.9087	49.6508	82.5154	135.929	223.715
13.25	2.08109	3.69802	6.2499	10.6527	17.8917	29.9098	49.6534	82.5215	135.943	223.748
13.5	2.08112	3.6981	6.25002	10.6529	17.8921	29.9108	49.6555	82.5262	135.954	223.773
13.75	2.08115	3.69816	6.25011	10.653	17.8925	29.9115	49.6571	82.53	135.963	223.793
14	2.08117	3.69821	6.25019	10.6532	17.8927	29.9121	49.6584	82.5329	135.969	223.809
14.25	2.08119	3.69825	6.25025	10.6533	17.8929	29.9125	49.6594	82.5351	135.974	223.821
14.5	2.0812	3.69829	6.25031	10.6534	17.8931	29.9129	49.6602	82.5369	135.978	223.83
14.75	2.08122	3.69832	6.25035	10.6534	17.8932	29.9132	49.6608	82.5383	135.982	223.838
15	2.08123	3.69834	6.25038	10.6535	17.8933	29.9134	49.6613	82.5394	135.984	223.843
15.25	2.08124	3.69836	6.25041	10.6535	17.8934	29.9136	49.6616	82.5402	135.986	223.848
15.5	2.08125	3.69838	6.25043	10.6536	17.8935	29.9137	49.6619	82.5409	135.988	223.851
15.75	2.08126	3.69839	6.25044	10.6536	17.8935	29.9138	49.6622	82.5414	135.989	223.854
16	2.08126	3.6984	6.25046	10.6536	17.8936	29.9139	49.6623	82.5418	135.99	223.856
16.25	2.08127	3.69841	6.25047	10.6536	17.8936	29.9139	49.6625	82.5421	135.99	223.858
16.5	2.08127	3.69842	6.25048	10.6537	17.8936	29.914	49.6626	82.5424	135.991	223.859
16.75	2.08128	3.69843	6.25049	10.6537	17.8937	29.914	49.6627	82.5426	135.991	223.86
17	2.08128	3.69843	6.25049	10.6537	17.8937	29.9141	49.6627	82.5427	135.992	223.861
17.25	2.08128	3.69844	6.2505	10.6537	17.8937	29.9141	49.6628	82.5428	135.992	223.862
17.5	2.08129	3.69844	6.2505	10.6537	17.8937	29.9141	49.6628	82.5429	135.992	223.862
17.75	2.08129	3.69845	6.2505	10.6537	17.8937	29.9141	49.6629	82.543	135.992	223.862
18	2.08129	3.69845	6.25051	10.6537	17.8937	29.9141	49.6629	82.543	135.992	223.863
18.25	2.08129	3.69845	6.25051	10.6537	17.8937	29.9141	49.6629	82.5431	135.993	223.863
18.5	2.08129	3.69845	6.25051	10.6537	17.8937	29.9142	49.6629	82.5431	135.993	223.863
18.75	2.08129	3.69845	6.25051	10.6537	17.8937	29.9142	49.6629	82.5431	135.993	223.863
19	2.08129	3.69846	6.25051	10.6537	17.8937	29.9142	49.663	82.5432	135.993	223.863
19.25	2.0813	3.69846	6.25051	10.6537	17.8937	29.9142	49.663	82.5432	135.993	223.863
19.5	2.0813	3.69846	6.25052	10.6537	17.8937	29.9142	49.663	82.5432	135.993	223.864
19.75	2.0813	3.69846	6.25052	10.6537	17.8937	29.9142	49.663	82.5432	135.993	223.864
20	2.0813	3.69846	6.25052	10.6537	17.8937	29.9142	49.663	82.5432	135.993	223.864
20.25	2.0813	3.69846	6.25052	10.6537	17.8937	29.9142	49.663	82.5432	135.993	223.864
20.5	2.0813	3.69846	6.25052	10.6537	17.8937	29.9142	49.663	82.5432	135.993	223.864
20.75	2.0813	3.69846	6.25052	10.6537	17.8937	29.9142	49.663	82.5432	135.993	223.864
21	2.0813	3.69846	6.25052	10.6537	17.8937	29.9142	49.663	82.5432	135.993	223.864
21.25	2.0813	3.69846	6.25052	10.6537	17.8937	29.9142	49.663	82.5432	135.993	223.864
21.5	2.0813	3.69846	6.25052	10.6537	17.8937	29.9142	49.663	82.5432	135.993	223.864
21.75	2.0813	3.69846	6.25052	10.6537	17.8937	29.9142	49.663	82.5432	135.993	223.864
22	2.0813	3.69846	6.25052	10.6537	17.8937	29.9142	49.663	82.5432	135.993	223.864
22.25	2.0813	3.69846	6.25052	10.6537	17.8937	29.9142	49.663	82.5432	135.993	223.864
22.5	2.0813	3.69846	6.25052	10.6537	17.8937	29.9142	49.663	82.5432	135.993	223.864
22.75	2.0813	3.69846	6.25052	10.6537	17.8937	29.9142	49.663	82.5432	135.993	223.864
23	2.0813	3.69846	6.25052	10.6537	17.8937	29.9142	49.663	82.5432	135.993	223.864
23.25	2.0813	3.69846	6.25052	10.6537	17.8937	29.9142	49.663	82.5432	135.993	223.864
23.5	2.0813	3.69846	6.25052	10.6537	17.8937	29.9142	49.663	82.5432	135.993	223.864
23.75	2.0813	3.69846	6.25052	10.6537	17.8937	29.9142	49.663	82.5432	135.993	223.864
24	2.0813	3.69846	6.25052	10.6537	17.8937	29.9142	49.663	82.5432	135.993	223.864
24.25	2.0813	3.69846	6.25052	10.6537	17.8937	29.9142	49.663	82.5432	135.993	223.864
24.5	2.0813	3.69846	6.25052	10.6537	17.8937	29.9142	49.663	82.5432	135.993	223.864
24.75	2.0813	3.69846	6.25052	10.6537	17.8937	29.9142	49.663	82.5432	135.993	223.864
25	2.0813	3.69846	6.25052	10.6537	17.8937	29.9142	49.663	82.5432	135.993	223.864

## Sheet: SuppFig2a
t	n = 2	n = 4	n = 6
0.25	0.999319	0.000674981	5.82629e-06
0.5	0.995734	0.00420275	6.29564e-05
0.75	0.988829	0.0109559	0.000215057
1	0.979549	0.0199909	0.000460533
1.25	0.969159	0.0300732	0.000768179
1.5	0.958717	0.0401825	0.00110087
1.75	0.948915	0.0496564	0.00142887
2	0.940114	0.058153	0.00173337
2.25	0.932438	0.0655571	0.00200506
2.5	0.925869	0.0718894	0.0022412
2.75	0.920316	0.0772412	0.00244293
3	0.915655	0.0817316	0.00261338
3.25	0.91176	0.0854838	0.00275642
3.5	0.908511	0.088613	0.00287601
3.75	0.905803	0.0912214	0.00297581
4	0.903544	0.0933965	0.00305905
4.25	0.901659	0.0952121	0.0031285
4.5	0.900084	0.0967297	0.00318651
4.75	0.898765	0.0980001	0.00323502
5	0.897659	0.0990654	0.00327565
5.25	0.89673	0.0999602	0.00330973
5.5	0.895949	0.100713	0.00333837
5.75	0.89529	0.101347	0.00336247
6	0.894735	0.101882	0.00338278
6.25	0.894266	0.102334	0.00339992
6.5	0.893869	0.102717	0.0034144
6.75	0.893532	0.103041	0.00342666
7	0.893247	0.103316	0.00343705
7.25	0.893005	0.103549	0.00344585
7.5	0.8928	0.103747	0.00345333
7.75	0.892625	0.103916	0.00345968
8	0.892476	0.104059	0.00346509
8.25	0.892349	0.104181	0.00346968
8.5	0.892241	0.104285	0.0034736
8.75	0.892149	0.104374	0.00347693
9	0.892071	0.104449	0.00347978
9.25	0.892004	0.104514	0.00348221
9.5	0.891947	0.104569	0.00348427
9.75	0.891898	0.104616	0.00348603
10	0.891856	0.104656	0.00348754
10.25	0.89182	0.104691	0.00348884
10.5	0.89179	0.10472	0.00348995
10.75	0.891764	0.104745	0.00349089
11	0.891741	0.104767	0.0034917
11.25	0.891722	0.104785	0.00349239
11.5	0.891706	0.104801	0.00349298
11.75	0.891692	0.104815	0.00349349
12	0.89168	0.104826	0.00349392
12.25	0.89167	0.104836	0.00349429
12.5	0.891661	0.104844	0.00349461
12.75	0.891653	0.104852	0.00349488
13	0.891647	0.104858	0.00349511
13.25	0.891641	0.104863	0.00349531
13.5	0.891637	0.104868	0.00349548
13.75	0.891633	0.104872	0.00349563
14	0.891629	0.104875	0.00349576
14.25	0.891626	0.104878	0.00349586
14.5	0.891624	0.10488	0.00349595
14.75	0.891622	0.104882	0.00349603
15	0.89162	0.104884	0.0034961
15.25	0.891618	0.104886	0.00349616
15.5	0.891617	0.104887	0.00349621
15.75	0.891615	0.104888	0.00349625
16	0.891614	0.104889	0.00349628
16.25	0.891614	0.10489	0.00349632
16.5	0.891613	0.104891	0.00349634
16.75	0.891612	0.104891	0.00349637
17	0.891612	0.104892	0.00349638
17.25	0.891611	0.104892	0.0034964
17.5	0.891611	0.104893	0.00349642
17.75	0.89161	0.104893	0.00349643
18	0.89161	0.104893	0.00349644
18.25	0.89161	0.104894	0.00349645
18.5	0.89161	0.104894	0.00349646
18.75	0.89161	0.104894	0.00349646
19	0.891609	0.104894	0.00349647
19.25	0.891609	0.104894	0.00349647
19.5	0.891609	0.104894	0.00349648
19.75	0.891609	0.104895	0.00349648
20	0.891609	0.104895	0.00349648
20.25	0.891609	0.104895	0.00349649
20.5	0.891609	0.104895	0.00349649
20.75	0.891609	0.104895	0.00349649
21	0.891609	0.104895	0.00349649
21.25	0.891609	0.104895	0.00349649
21.5	0.891609	0.104895	0.0034965
21.75	0.891609	0.104895	0.0034965
22	0.891609	0.104895	0.0034965
22.25	0.891609	0.104895	0.0034965
22.5	0.891609	0.104895	0.0034965
22.75	0.891608	0.104895	0.0034965
23	0.891608	0.104895	0.0034965
23.25	0.891608	0.104895	0.0034965
23.5	0.891608	0.104895	0.0034965
23.75	0.891608	0.104895	0.0034965
24	0.891608	0.104895	0.0034965
24.25	0.891608	0.104895	0.0034965
24.5	0.891608	0.104895	0.0034965
24.75	0.891608	0.104895	0.0034965
25	0.891608	0.104895	0.0034965

## Sheet: SuppFig2b
t	n = 2	n = 4	n = 6	n = 8
0.25	0.997651	0.00226652	8.2061e-05	1.726e-07
0.5	0.985901	0.0131971	0.000891371	1.04697e-05
0.75	0.963553	0.0331646	0.00318809	9.01615e-05
1	0.932934	0.0593887	0.00729976	0.000356727
1.25	0.897258	0.0885997	0.0131417	0.000933002
1.5	0.85948	0.118094	0.0203711	0.00189354
1.75	0.821867	0.146034	0.0285363	0.0032455
2	0.785962	0.171378	0.0371834	0.00493862
2.25	0.752688	0.193686	0.0459171	0.00688788
2.5	0.722511	0.212913	0.0544265	0.00899576
2.75	0.695584	0.229236	0.0624888	0.0111685
3	0.671855	0.242949	0.0699596	0.0133259
3.25	0.651151	0.25438	0.0767586	0.0154049
3.5	0.633235	0.263858	0.0828552	0.0173605
3.75	0.617838	0.271683	0.0882543	0.0191636
4	0.604685	0.278125	0.0929851	0.0207986
4.25	0.59351	0.283414	0.0970926	0.0222602
4.5	0.58406	0.287749	0.10063	0.023551
4.75	0.576105	0.291296	0.103656	0.0246789
5	0.569435	0.294193	0.106226	0.0256554
5.25	0.563866	0.296556	0.108398	0.0264939
5.5	0.559231	0.298481	0.110224	0.0272087
5.75	0.555388	0.300047	0.111751	0.0278141
6	0.552211	0.301319	0.113023	0.0283238
6.25	0.549592	0.302352	0.114078	0.0287507
6.5	0.547439	0.303189	0.11495	0.0291066
6.75	0.545674	0.303866	0.115669	0.029402
7	0.544231	0.304414	0.116259	0.0296463
7.25	0.543053	0.304857	0.116743	0.0298476
7.5	0.542093	0.305214	0.117138	0.0300129
7.75	0.541314	0.305502	0.117461	0.0301483
8	0.540681	0.305734	0.117723	0.0302589
8.25	0.540168	0.30592	0.117936	0.0303491
8.5	0.539753	0.306071	0.118108	0.0304224
8.75	0.539417	0.306191	0.118248	0.030482
9	0.539147	0.306288	0.118361	0.0305303
9.25	0.538929	0.306366	0.118452	0.0305693
9.5	0.538753	0.306429	0.118526	0.0306009
9.75	0.538611	0.306479	0.118585	0.0306264
10	0.538497	0.306519	0.118633	0.030647
10.25	0.538406	0.306551	0.118672	0.0306636
10.5	0.538333	0.306577	0.118702	0.0306769
10.75	0.538274	0.306598	0.118727	0.0306876
11	0.538226	0.306614	0.118747	0.0306963
11.25	0.538188	0.306627	0.118763	0.0307032
11.5	0.538158	0.306638	0.118776	0.0307088
11.75	0.538133	0.306646	0.118786	0.0307132
12	0.538114	0.306653	0.118795	0.0307168
12.25	0.538098	0.306659	0.118801	0.0307197
12.5	0.538086	0.306663	0.118806	0.030722
12.75	0.538076	0.306666	0.118811	0.0307238
13	0.538068	0.306669	0.118814	0.0307253
13.25	0.538061	0.306671	0.118817	0.0307265
13.5	0.538056	0.306673	0.118819	0.0307275
13.75	0.538052	0.306675	0.118821	0.0307282
14	0.538049	0.306676	0.118822	0.0307288
14.25	0.538046	0.306677	0.118823	0.0307293
14.5	0.538044	0.306677	0.118824	0.0307297
14.75	0.538042	0.306678	0.118825	0.03073
15	0.538041	0.306678	0.118825	0.0307303
15.25	0.53804	0.306679	0.118826	0.0307305
15.5	0.538039	0.306679	0.118826	0.0307307
15.75	0.538038	0.306679	0.118826	0.0307308
16	0.538038	0.306679	0.118827	0.0307309
16.25	0.538037	0.30668	0.118827	0.030731
16.5	0.538037	0.30668	0.118827	0.030731
16.75	0.538037	0.30668	0.118827	0.0307311
17	0.538036	0.30668	0.118827	0.0307311
17.25	0.538036	0.30668	0.118827	0.0307312
17.5	0.538036	0.30668	0.118827	0.0307312
17.75	0.538036	0.30668	0.118827	0.0307312
18	0.538036	0.30668	0.118827	0.0307312
18.25	0.538036	0.30668	0.118828	0.0307312
18.5	0.538036	0.30668	0.118828	0.0307312
18.75	0.538036	0.30668	0.118828	0.0307313
19	0.538036	0.30668	0.118828	0.0307313
19.25	0.538036	0.30668	0.118828	0.0307313
19.5	0.538036	0.30668	0.118828	0.0307313
19.75	0.538036	0.30668	0.118828	0.0307313
20	0.538035	0.30668	0.118828	0.0307313
20.25	0.538035	0.30668	0.118828	0.0307313
20.5	0.538035	0.30668	0.118828	0.0307313
20.75	0.538035	0.30668	0.118828	0.0307313
21	0.538035	0.30668	0.118828	0.0307313
21.25	0.538035	0.30668	0.118828	0.0307313
21.5	0.538035	0.30668	0.118828	0.0307313
21.75	0.538035	0.30668	0.118828	0.0307313
22	0.538035	0.30668	0.118828	0.0307313
22.25	0.538035	0.30668	0.118828	0.0307313
22.5	0.538035	0.30668	0.118828	0.0307313
22.75	0.538035	0.30668	0.118828	0.0307313
23	0.538035	0.30668	0.118828	0.0307313
23.25	0.538035	0.30668	0.118828	0.0307313
23.5	0.538035	0.30668	0.118828	0.0307313
23.75	0.538035	0.30668	0.118828	0.0307313
24	0.538035	0.30668	0.118828	0.0307313
24.25	0.538035	0.30668	0.118828	0.0307313
24.5	0.538035	0.30668	0.118828	0.0307313
24.75	0.538035	0.30668	0.118828	0.0307313
25	0.538035	0.30668	0.118828	0.0307313
